# Supplementary material for: Chromosome-level genome assembly of a doubled haploid brook trout (Salvelinus fontinalis)
Source: G3 (Bethesda). 2025 Mar 25;15(6):jkaf066. doi: 10.1093/g3journal/jkaf066 (PMC12134987; doi:10.1093/g3journal/jkaf066)
Supplement: jkaf066_Supplementary_Data [file jkaf066_supplementary_data.zip]

Archive with 13 entries (13 files):
- Supplementary_Data_file_1_G3-2024-405170.xlsx
- Supplementary_Data_file_2_G3-2024-405170.xlsx
- Supplementary_Data_file_3_G3-2024-405170.xlsx
- Supplementary_Data_file_4_G3-2024-405170.xlsx
- Supplementary_Material_Legends_G3-2024-405170.docx
- Table_S1_G3-2024-405170.docx
- Table_S2_G3-2024-405170.docx
- Table_S3_G3-2024-405170.docx
- Table_S4_G3-2024-405170.docx
- Table_S5_G3-2024-405170.docx
- Table_S6_G3-2024-405170.docx
- Table_S7_G3-2024-405170.docx
- Table_S8_G3-2024-405170.docx
