# Supplementary material for: Chromosome-level genome assembly of a doubled haploid brook trout (Salvelinus fontinalis)
Source: G3 (Bethesda). 2025 Mar 25;15(6):jkaf066. doi: 10.1093/g3journal/jkaf066 (PMC12134987; doi:10.1093/g3journal/jkaf066)
Supplement: jkaf066_Supplementary_Data [file jkaf066_supplementary_data.zip › Supplementary_Data_file_1_G3-2024-405170.xlsx]

## Sheet: usat_info
Supplementary Data file 1. Description of the 11 microsatellite markers used for testing for homozygosity of putatively doubled haploid brook trout, including forward (F) and reverse (R) primer sequences.
Markers were amplificated in three separate reactions based on required annealing temperature (Reaction A: SfoB52, SfoC28, SfoC88, SfoC113, SfoC129; reaction B: SfoC24, SfoD75, SfoD100; reaction C: Sco216, Sco218, Sfo262Lav).
Locus	Primer sequence (5’-3’)	Dye	Annealing temperature (ºC)	Reference	Size	Reaction
Sco216	F: CCTTGTGAGAGCTAAGGTAGTG	FAM (blue)	64	Dehaan & Ardren, 2005	223	C
	R: GGAGGACATATTCCAACTTTG
Sco218	F: TTCTAACTGTTGGCACTCTG	HEX (green)	64	Dehaan & Ardren, 2005	237	C
	R: GTGTGGTTGGGTGGTAAG
Sfo262Lav	F: CTTCATGGGAGAATGGAC	FAM (blue)	60	Perry et al., 2005	269	C
	R: CCCATGTCAGTATTGGACTC
SfoB52	F: GCACACGAAACCAGTATATTTC	FAM (blue)	64	King et al., 2012	208	A
	R: TTGTCTTGGTGATTTCAGAGC
SfoC24	F: GCTACTGTTGGATTTCATCTCAG	FAM (blue)	60	King et al., 2012	119	B
	R: ATCACAGAGATGGGGTGATG
SfoC28	F: TCATCCTTAAAGCAGAATACCAC	HEX (green)	64	King et al., 2012	182	A
	R: CAGTTGAAGTGATTGGGTTAGC
SfoC88	F: TAGTCTCTGGTGGGGAATAATG	NED (yellow)	64	King et al., 2012	189	A
	R: ATATCAGCCATAAGAGCTGGAG
SfoC113	F: GGAGCCCAGACTATATTGACG	FAM (blue)	64	King et al., 2012	138	A
	R: CCTTGAAGTCTTGCCAGAT
SfoC129	F: AGTGGGTACAACATACCTTTGG	HEX (green)	64	King et al., 2012	231	A
	R: AGGTATTCACACCTCAGATTGG
SfoD75	F: GTAGTGCCAAAACAGGTAGAGC	HEX (green)	60	King et al., 2012	214	B
	R: CATCCTTATTCCAACCTCAATC
sfoD100	F: ACCTTTGACCTGTACATCGTG	FAM (blue)	60	King et al., 2012	238	B
	R: CAGACCTAGACTAAAGCATCCG
