# Supplementary material for: Chromosome-level genome assembly of a doubled haploid brook trout (Salvelinus fontinalis)
Source: G3 (Bethesda). 2025 Mar 25;15(6):jkaf066. doi: 10.1093/g3journal/jkaf066 (PMC12134987; doi:10.1093/g3journal/jkaf066)
Supplement: jkaf066_Supplementary_Data [file jkaf066_supplementary_data.zip › Supplementary_Data_file_2_G3-2024-405170.xlsx]

## Sheet: usat_genotypes
Supplementary Data file 2. Genotypes of hatchery-reared brook trout at 11 microsatellite loci detailed in Supplementary File 1. Following salt extraction of DNA (Aljanabi & Martinez, 1997), PCR amplification of microsatellite was performed using Qiagen's Multiplex PCR kit (product no 206145; Amplification of Microsatellite Loci Using Multiplex PCR protocol).
Three separate amplification reactions were conducted with a different set of primers to account for their different annealing temperatures (Reaction A: SfoB52, SfoC28, SfoC88, SfoC113, SfoC129; reaction B: SfoC24, SfoD75, SfoD100; reaction C: Sco216, Sco218, Sfo262Lav). Each reaction used 2 μL of input DNA, 5 μL of master mix, 2.4 μL of primer mix and 0.6 μL of RNAse-free water.
All three reactions were conducted in 34 cycles of the following schedule, after an initial 15 minutes activation at 95°C and before a final extension period of 10 minutes at 72°C: denaturation for 30 seconds at 94°C, annealing at 60°C (reaction B) or 64°C (reactions A and C) for 3 minutes, and extension at 72°C for 1 minute.
1 μL of PCR product was diluted in 10 μL of water, then 1 μl of this diluted solution was mixed into 10 μL of Hi-Di Formamide (Applied Biosystems) and loaded in a ABI3100 sequencer along with a GeneScan 500 ROX size standard.
PCR fragments were visualized and scored using GENOTYPER 3.7. Three putatively haploid samples were in fact diploid (red alleles).
Group	Sample Name	Number of loci		Microsatellite loci
				Sco216		Sco218		Sfo262Lav		SfoB52		SfoC24		SfoC28		SfoC88		SfoC113		SfoC129		SfoD75		SfoD100
		Homozyotes	Hetereozygotes	Allele 1	Allele 2	Allele 1	Allele 2	Allele 1	Allele 2	Allele 1	Allele 2	Allele 1	Allele 2	Allele 1	Allele 2	Allele 1	Allele 2	Allele 1	Allele 2	Allele 1	Allele 2	Allele 1	Allele 2	Allele 1	Allele 2
Doubled haploids	SAFO-DH14	11	0	186	186	156	156	264	264	224	224	120	120	184	184	180	180	147	147	228	228	176	176	230	230
	SAFO-DH15	11	0	186	186	156	156	264	264	222	222	118	118	184	184	180	180	147	147	228	228	176	176	230	230
	SAFO-DH16	11	0	141	141	156	156	264	264	224	224	120	120	184	184	180	180	147	147	236	236	176	176	230	230
	SAFO-DH2	11	0	186	186	156	156	264	264	222	222	120	120	184	184	180	180	147	147	236	236	176	176	230	230
	SAFO-DH20	11	0	186	186	160	160	264	264	224	224	120	120	184	184	188	188	147	147	228	228	176	176	230	230
	SAFO-DH22	11	0	186	186	156	156	264	264	222	222	120	120	184	184	180	180	147	147	236	236	176	176	230	230
	SAFO-DH25	11	0	141	141	156	156	264	264	224	224	120	120	184	184	180	180	147	147	228	228	176	176	230	230
	SAFO-DH29	11	0	141	141	156	156	267	267	224	224	120	120	184	184	180	180	147	147	236	236	176	176	230	230
	SAFO-DH30	11	0	141	141	156	156	264	264	224	224	120	120	184	184	180	180	147	147	228	228	176	176	230	230
	SAFO-DH32	11	0	186	186	156	156	264	264	222	222	118	118	184	184	180	180	143	143	228	228	176	176	230	230
	SAFO-DH37	11	0	141	141	164	164	264	264	222	222	120	120	180	180	180	180	147	147	228	228	176	176	230	230
	SAFO-DH38	11	0	141	141	156	156	264	264	224	224	118	118	184	184	180	180	147	147	236	236	176	176	230	230
	SAFO-DH43	11	0	186	186	156	156	264	264	224	224	120	120	184	184	180	180	133	133	228	228	176	176	228	228
	SAFO-DH45	11	0	141	141	164	164	267	267	222	222	120	120	184	184	180	180	147	147	228	228	176	176	230	230
	SAFO-DH48	11	0	141	141	156	156	267	267	222	222	118	118	184	184	184	184	147	147	236	236	176	176	230	230
	SAFO-DH5	11	0	141	141	156	156	264	264	224	224	118	118	184	184	184	184	147	147	228	228	176	176	230	230
	SAFO-DH55	11	0	141	141	156	156	267	267	222	222	120	120	184	184	184	184	147	147	228	228	176	176	230	230
	SAFO-DH57	11	0	141	141	164	164	264	264	224	224	120	120	184	184	180	180	147	147	236	236	176	176	230	230
	SAFO-DH6	11	0	186	186	156	156	267	267	222	222	120	120	184	184	180	180	133	133	228	228	176	176	230	230
	SAFO-DH9	11	0	186	186	164	164	264	264	222	222	120	120	180	180	180	180	147	147	236	236	176	176	230	230
Diploids	SAFO-D1	2	9	137	186	156	164	264	274	222	222	118	120	168	184	184	188	133	137	228	236	176	176	226	230
	SAFO-D10	3	8	141	141	156	160	264	267	224	224	118	120	184	184	180	184	137	147	228	234	176	216	230	242
	SAFO-D2	6	5	141	141	160	160	264	264	222	224	118	120	184	184	184	184	137	147	234	236	176	176	230	238
	SAFO-D3	5	6	141	141	156	160	264	274	224	224	118	118	180	184	184	184	137	147	228	234	176	176	230	238
	SAFO-D4	5	6	141	141	156	160	264	274	224	224	118	120	172	184	184	184	133	137	228	228	176	176	228	236
	SAFO-D5	2	9	133	141	160	164	264	267	224	224	118	120	180	184	180	184	137	147	228	236	176	176	230	242
	SAFO-D6	2	9	141	182	164	168	267	267	222	222	118	120	168	184	180	184	137	147	228	236	176	180	226	230
	SAFO-D7	3	8	141	186	164	168	264	267	222	222	118	120	184	184	180	184	137	147	228	228	176	180	226	230
	SAFO-D8	4	7	141	186	160	164	264	264	224	224	118	120	172	184	184	184	137	147	228	236	176	176	230	242
	SAFO-D9	6	5	141	141	160	160	264	274	224	224	118	118	172	180	180	184	137	153	228	228	176	176	226	242
Haploids	SAFO-H1	11	0	141	141	156	156	264	264	224	224	120	120	184	184	184	184	133	133	228	228	176	176	230	230
	SAFO-H10	8	3	182	182	164	168	267	274	222	222	118	118	168	168	180	184	137	137	236	236	176	176	226	226
	SAFO-H2	11	0	182	182	168	168	267	267	222	222	118	118	168	168	184	184	137	137	228	228	176	176	226	226
	SAFO-H3	11	0	186	186	156	156	267	267	222	222	118	118	184	184	180	180	133	133	228	228	176	176	230	230
	SAFO-H36	11	0	186	186	160	160	264	264	222	222	120	120	184	184	184	184	133	133	228	228	176	176	230	230
	SAFO-H37	11	0	141	141	156	156	264	264	224	224	120	120	184	184	180	180	147	147	228	228	176	176	230	230
	SAFO-H38	11	0	141	141	164	164	267	267	224	224	118	118	184	184	180	180	143	143	228	228	176	176	230	230
	SAFO-H39	8	3	182	186	164	168	267	274	222	222	118	118	168	168	184	184	137	137	228	228	176	176	226	226
	SAFO-H8	10	1	182	186	156	156	264	264	224	224	120	120	184	184	184	184	133	133	228	228	176	176	230	230
	SAFO-H9	11	0	186	186	168	168	267	267	222	222	118	118	168	168	184	184	137	137	228	228	176	176	226	226
