# Supplementary material for: Chromosome-level genome assembly of a doubled haploid brook trout (Salvelinus fontinalis)
Source: G3 (Bethesda). 2025 Mar 25;15(6):jkaf066. doi: 10.1093/g3journal/jkaf066 (PMC12134987; doi:10.1093/g3journal/jkaf066)
Supplement: jkaf066_Supplementary_Data [file jkaf066_supplementary_data.zip › Supplementary_Data_file_3_G3-2024-405170.xlsx]

## Sheet: data_S3
Supplementary Data file 3. State of each BUSCO gene (Complete, Duplicated, Fragmented, Missing) across all compared salmonid assemblies. BUSCO version 5.8.2 was used with the actinopterygii_odb10 lineage database (2024-01-08; 3,640 genes).
BUSCO gene	Brook trout (Salvelinus fontinalis)	Lake trout (Salvelinus namaycush)	Dolly Varden (Salvelinus sp. IW2-2015)	Rainbow trout (Oncorhynchus mykiss)	River trout (Salmo trutta)	Atlantic salmon (Salmo salar)	Lake whitefish (Coregonus clupeaformis)	Complete	Duplicated	Missing
	ASM2944872v1	SaNama_1.0	ASM291031v2	USDA_OmykA_1.1	fSalTru1.1	ICSASG_v2	ASM2061545v1
	GCA_029448725.1	GCA_016432855.1	GCA_002910315.2	GCA_013265735.3	GCA_901001165.1	GCA_000233375.4	GCA_020615455.1
	GCF_029448725.1	GCF_016432855.1	GCF_002910315.2	GCF_013265735.2	GCF_901001165.1	GCF_000233375.1	GCF_020615455.1
2212at7898	Missing	Missing	Missing	Complete	Complete	Missing	Complete	3	0	4
4361at7898	Missing	Complete	Missing	Duplicated	Duplicated	Duplicated	Complete	2	3	2
14704at7898	Missing	Missing	Missing	Duplicated	Duplicated	Complete	Complete	2	2	3
25109at7898	Missing	Missing	Missing	Complete	Complete	Missing	Complete	3	0	4
32845at7898	Missing	Missing	Complete	Duplicated	Duplicated	Missing	Duplicated	1	3	3
52743at7898	Missing	Complete	Complete	Complete	Complete	Complete	Complete	6	0	1
53080at7898	Missing	Missing	Missing	Complete	Missing	Missing	Missing	1	0	6
57023at7898	Missing	Missing	Missing	Missing	Complete	Complete	Missing	2	0	5
69270at7898	Missing	Complete	Complete	Duplicated	Complete	Complete	Duplicated	4	2	1
80526at7898	Missing	Missing	Missing	Missing	Complete	Fragmented	Fragmented	1	0	4
104873at7898	Missing	Missing	Missing	Missing	Missing	Missing	Missing	0	0	7
110305at7898	Missing	Missing	Missing	Missing	Missing	Complete	Complete	2	0	5
118679at7898	Missing	Missing	Missing	Missing	Missing	Missing	Missing	0	0	7
133805at7898	Missing	Missing	Missing	Missing	Missing	Missing	Missing	0	0	7
301at7898	Duplicated	Duplicated	Duplicated	Duplicated	Duplicated	Duplicated	Duplicated	0	7	0
433at7898	Duplicated	Duplicated	Complete	Duplicated	Complete	Duplicated	Duplicated	2	5	0
1155at7898	Duplicated	Duplicated	Duplicated	Duplicated	Duplicated	Duplicated	Duplicated	0	7	0
1258at7898	Duplicated	Duplicated	Complete	Duplicated	Duplicated	Complete	Duplicated	2	5	0
1262at7898	Duplicated	Duplicated	Complete	Duplicated	Duplicated	Duplicated	Duplicated	1	6	0
1502at7898	Duplicated	Duplicated	Complete	Duplicated	Duplicated	Duplicated	Duplicated	1	6	0
1539at7898	Duplicated	Duplicated	Duplicated	Duplicated	Duplicated	Duplicated	Duplicated	0	7	0
1664at7898	Duplicated	Duplicated	Duplicated	Duplicated	Duplicated	Duplicated	Duplicated	0	7	0
1667at7898	Duplicated	Duplicated	Missing	Complete	Duplicated	Duplicated	Complete	2	4	1
1709at7898	Duplicated	Duplicated	Duplicated	Duplicated	Duplicated	Duplicated	Duplicated	0	7	0
2355at7898	Duplicated	Duplicated	Duplicated	Duplicated	Duplicated	Duplicated	Duplicated	0	7	0
2421at7898	Duplicated	Duplicated	Duplicated	Duplicated	Duplicated	Duplicated	Duplicated	0	7	0
2721at7898	Duplicated	Duplicated	Duplicated	Complete	Complete	Duplicated	Duplicated	2	5	0
2731at7898	Duplicated	Complete	Duplicated	Duplicated	Duplicated	Duplicated	Duplicated	1	6	0
2862at7898	Duplicated	Duplicated	Duplicated	Duplicated	Duplicated	Duplicated	Duplicated	0	7	0
3036at7898	Duplicated	Duplicated	Duplicated	Duplicated	Duplicated	Duplicated	Duplicated	0	7	0
3037at7898	Duplicated	Duplicated	Complete	Complete	Duplicated	Duplicated	Duplicated	2	5	0
3278at7898	Duplicated	Duplicated	Duplicated	Duplicated	Duplicated	Duplicated	Duplicated	0	7	0
3678at7898	Duplicated	Duplicated	Duplicated	Duplicated	Duplicated	Duplicated	Duplicated	0	7	0
4232at7898	Duplicated	Duplicated	Duplicated	Duplicated	Duplicated	Duplicated	Duplicated	0	7	0
4391at7898	Duplicated	Duplicated	Complete	Duplicated	Duplicated	Duplicated	Duplicated	1	6	0
4483at7898	Duplicated	Duplicated	Duplicated	Duplicated	Duplicated	Duplicated	Duplicated	0	7	0
4528at7898	Duplicated	Missing	Missing	Duplicated	Duplicated	Complete	Complete	2	3	2
4629at7898	Duplicated	Duplicated	Duplicated	Duplicated	Duplicated	Complete	Duplicated	1	6	0
4817at7898	Duplicated	Duplicated	Duplicated	Duplicated	Duplicated	Complete	Duplicated	1	6	0
4922at7898	Duplicated	Duplicated	Duplicated	Duplicated	Duplicated	Duplicated	Duplicated	0	7	0
5022at7898	Duplicated	Duplicated	Duplicated	Duplicated	Duplicated	Duplicated	Duplicated	0	7	0
5200at7898	Duplicated	Duplicated	Duplicated	Duplicated	Duplicated	Duplicated	Duplicated	0	7	0
5517at7898	Duplicated	Duplicated	Duplicated	Duplicated	Duplicated	Duplicated	Duplicated	0	7	0
5566at7898	Duplicated	Duplicated	Complete	Duplicated	Complete	Complete	Duplicated	3	4	0
5588at7898	Duplicated	Duplicated	Duplicated	Duplicated	Duplicated	Duplicated	Duplicated	0	7	0
6083at7898	Duplicated	Duplicated	Duplicated	Duplicated	Duplicated	Duplicated	Duplicated	0	7	0
6094at7898	Duplicated	Duplicated	Duplicated	Duplicated	Duplicated	Duplicated	Duplicated	0	7	0
6107at7898	Duplicated	Complete	Complete	Duplicated	Duplicated	Complete	Duplicated	3	4	0
6141at7898	Duplicated	Duplicated	Duplicated	Duplicated	Duplicated	Duplicated	Duplicated	0	7	0
6222at7898	Duplicated	Complete	Complete	Duplicated	Complete	Complete	Duplicated	4	3	0
6239at7898	Duplicated	Duplicated	Duplicated	Duplicated	Duplicated	Duplicated	Duplicated	0	7	0
6305at7898	Duplicated	Duplicated	Complete	Duplicated	Duplicated	Complete	Complete	3	4	0
6807at7898	Duplicated	Duplicated	Duplicated	Duplicated	Duplicated	Duplicated	Complete	1	6	0
6854at7898	Duplicated	Duplicated	Duplicated	Duplicated	Duplicated	Duplicated	Duplicated	0	7	0
6908at7898	Duplicated	Duplicated	Duplicated	Duplicated	Duplicated	Duplicated	Duplicated	0	7	0
6910at7898	Duplicated	Duplicated	Complete	Duplicated	Duplicated	Duplicated	Duplicated	1	6	0
6926at7898	Duplicated	Duplicated	Duplicated	Duplicated	Duplicated	Duplicated	Duplicated	0	7	0
6936at7898	Duplicated	Duplicated	Duplicated	Complete	Complete	Complete	Duplicated	3	4	0
6976at7898	Duplicated	Duplicated	Complete	Duplicated	Duplicated	Complete	Duplicated	2	5	0
6978at7898	Duplicated	Duplicated	Duplicated	Duplicated	Duplicated	Complete	Duplicated	1	6	0
7133at7898	Duplicated	Duplicated	Duplicated	Duplicated	Duplicated	Duplicated	Duplicated	0	7	0
7222at7898	Duplicated	Duplicated	Duplicated	Duplicated	Duplicated	Duplicated	Duplicated	0	7	0
7346at7898	Duplicated	Duplicated	Complete	Duplicated	Duplicated	Duplicated	Complete	2	5	0
7534at7898	Duplicated	Duplicated	Duplicated	Complete	Complete	Duplicated	Duplicated	2	5	0
7715at7898	Duplicated	Complete	Duplicated	Duplicated	Duplicated	Duplicated	Duplicated	1	6	0
8044at7898	Duplicated	Duplicated	Duplicated	Duplicated	Duplicated	Complete	Duplicated	1	6	0
8172at7898	Duplicated	Complete	Complete	Duplicated	Duplicated	Complete	Duplicated	3	4	0
8276at7898	Duplicated	Duplicated	Duplicated	Duplicated	Complete	Complete	Duplicated	2	5	0
8403at7898	Duplicated	Duplicated	Complete	Duplicated	Duplicated	Complete	Duplicated	2	5	0
8465at7898	Duplicated	Complete	Duplicated	Duplicated	Duplicated	Complete	Duplicated	2	5	0
8910at7898	Duplicated	Duplicated	Duplicated	Duplicated	Duplicated	Duplicated	Duplicated	0	7	0
9020at7898	Duplicated	Duplicated	Complete	Duplicated	Complete	Duplicated	Duplicated	2	5	0
9151at7898	Duplicated	Duplicated	Duplicated	Duplicated	Duplicated	Duplicated	Duplicated	0	7	0
9159at7898	Duplicated	Duplicated	Duplicated	Duplicated	Duplicated	Duplicated	Duplicated	0	7	0
9258at7898	Duplicated	Duplicated	Duplicated	Duplicated	Duplicated	Duplicated	Complete	1	6	0
9404at7898	Duplicated	Duplicated	Duplicated	Complete	Complete	Complete	Duplicated	3	4	0
10205at7898	Duplicated	Complete	Fragmented	Complete	Duplicated	Fragmented	Complete	3	2	0
10259at7898	Duplicated	Duplicated	Complete	Duplicated	Complete	Duplicated	Duplicated	2	5	0
10551at7898	Duplicated	Duplicated	Duplicated	Duplicated	Duplicated	Duplicated	Duplicated	0	7	0
10556at7898	Duplicated	Duplicated	Duplicated	Duplicated	Duplicated	Duplicated	Duplicated	0	7	0
10671at7898	Duplicated	Duplicated	Duplicated	Duplicated	Duplicated	Duplicated	Duplicated	0	7	0
10709at7898	Duplicated	Complete	Complete	Duplicated	Duplicated	Duplicated	Duplicated	2	5	0
10712at7898	Duplicated	Duplicated	Duplicated	Duplicated	Duplicated	Duplicated	Duplicated	0	7	0
10731at7898	Duplicated	Duplicated	Duplicated	Duplicated	Duplicated	Duplicated	Duplicated	0	7	0
11071at7898	Duplicated	Duplicated	Duplicated	Duplicated	Duplicated	Duplicated	Duplicated	0	7	0
11142at7898	Duplicated	Duplicated	Duplicated	Duplicated	Duplicated	Duplicated	Duplicated	0	7	0
11343at7898	Duplicated	Duplicated	Complete	Duplicated	Duplicated	Duplicated	Duplicated	1	6	0
11401at7898	Duplicated	Duplicated	Duplicated	Duplicated	Duplicated	Duplicated	Duplicated	0	7	0
11501at7898	Duplicated	Duplicated	Duplicated	Duplicated	Duplicated	Duplicated	Duplicated	0	7	0
11846at7898	Duplicated	Duplicated	Duplicated	Duplicated	Duplicated	Duplicated	Duplicated	0	7	0
11847at7898	Duplicated	Duplicated	Duplicated	Duplicated	Duplicated	Duplicated	Duplicated	0	7	0
11957at7898	Duplicated	Duplicated	Duplicated	Duplicated	Duplicated	Duplicated	Duplicated	0	7	0
12156at7898	Duplicated	Duplicated	Duplicated	Duplicated	Duplicated	Duplicated	Duplicated	0	7	0
12190at7898	Duplicated	Duplicated	Duplicated	Duplicated	Duplicated	Duplicated	Duplicated	0	7	0
12211at7898	Duplicated	Duplicated	Duplicated	Duplicated	Duplicated	Duplicated	Complete	1	6	0
12342at7898	Duplicated	Duplicated	Complete	Duplicated	Duplicated	Complete	Complete	3	4	0
12367at7898	Duplicated	Duplicated	Duplicated	Duplicated	Duplicated	Duplicated	Complete	1	6	0
12422at7898	Duplicated	Duplicated	Complete	Duplicated	Duplicated	Duplicated	Duplicated	1	6	0
12457at7898	Duplicated	Duplicated	Duplicated	Duplicated	Duplicated	Duplicated	Duplicated	0	7	0
12501at7898	Duplicated	Duplicated	Duplicated	Duplicated	Duplicated	Duplicated	Complete	1	6	0
12639at7898	Duplicated	Fragmented	Complete	Duplicated	Complete	Complete	Duplicated	3	3	0
12679at7898	Duplicated	Complete	Duplicated	Duplicated	Complete	Duplicated	Complete	3	4	0
12843at7898	Duplicated	Complete	Complete	Duplicated	Complete	Duplicated	Duplicated	3	4	0
13051at7898	Duplicated	Duplicated	Duplicated	Duplicated	Duplicated	Complete	Duplicated	1	6	0
13366at7898	Duplicated	Duplicated	Missing	Complete	Duplicated	Complete	Duplicated	2	4	1
13400at7898	Duplicated	Duplicated	Duplicated	Duplicated	Duplicated	Duplicated	Duplicated	0	7	0
13411at7898	Duplicated	Duplicated	Duplicated	Duplicated	Duplicated	Duplicated	Duplicated	0	7	0
13421at7898	Duplicated	Complete	Complete	Duplicated	Complete	Fragmented	Duplicated	3	3	0
13471at7898	Duplicated	Duplicated	Duplicated	Duplicated	Duplicated	Duplicated	Duplicated	0	7	0
13781at7898	Duplicated	Duplicated	Duplicated	Duplicated	Duplicated	Duplicated	Duplicated	0	7	0
13829at7898	Duplicated	Complete	Complete	Duplicated	Duplicated	Duplicated	Complete	3	4	0
13847at7898	Duplicated	Duplicated	Duplicated	Duplicated	Duplicated	Duplicated	Duplicated	0	7	0
13894at7898	Duplicated	Complete	Complete	Duplicated	Duplicated	Duplicated	Duplicated	2	5	0
13924at7898	Duplicated	Duplicated	Duplicated	Duplicated	Duplicated	Duplicated	Duplicated	0	7	0
13941at7898	Duplicated	Duplicated	Duplicated	Duplicated	Complete	Duplicated	Duplicated	1	6	0
13992at7898	Duplicated	Duplicated	Complete	Duplicated	Duplicated	Duplicated	Duplicated	1	6	0
14074at7898	Duplicated	Duplicated	Duplicated	Duplicated	Duplicated	Duplicated	Duplicated	0	7	0
14101at7898	Duplicated	Duplicated	Duplicated	Duplicated	Duplicated	Duplicated	Duplicated	0	7	0
14140at7898	Duplicated	Duplicated	Duplicated	Duplicated	Duplicated	Duplicated	Duplicated	0	7	0
14212at7898	Duplicated	Duplicated	Complete	Duplicated	Duplicated	Duplicated	Complete	2	5	0
14217at7898	Duplicated	Complete	Complete	Duplicated	Complete	Complete	Duplicated	4	3	0
14499at7898	Duplicated	Complete	Missing	Duplicated	Duplicated	Complete	Complete	3	3	1
14618at7898	Duplicated	Duplicated	Missing	Duplicated	Duplicated	Fragmented	Duplicated	0	5	1
14694at7898	Duplicated	Duplicated	Duplicated	Duplicated	Duplicated	Duplicated	Duplicated	0	7	0
14722at7898	Duplicated	Missing	Missing	Complete	Duplicated	Fragmented	Duplicated	1	3	2
14750at7898	Duplicated	Duplicated	Duplicated	Duplicated	Duplicated	Duplicated	Duplicated	0	7	0
14956at7898	Duplicated	Duplicated	Duplicated	Duplicated	Duplicated	Duplicated	Duplicated	0	7	0
15025at7898	Duplicated	Duplicated	Complete	Duplicated	Duplicated	Duplicated	Duplicated	1	6	0
15118at7898	Duplicated	Duplicated	Complete	Duplicated	Duplicated	Duplicated	Duplicated	1	6	0
15437at7898	Duplicated	Duplicated	Complete	Duplicated	Duplicated	Duplicated	Duplicated	1	6	0
15559at7898	Duplicated	Duplicated	Missing	Complete	Duplicated	Complete	Missing	2	3	2
15860at7898	Duplicated	Duplicated	Duplicated	Duplicated	Duplicated	Duplicated	Duplicated	0	7	0
15950at7898	Duplicated	Duplicated	Duplicated	Duplicated	Duplicated	Duplicated	Duplicated	0	7	0
15998at7898	Duplicated	Duplicated	Complete	Duplicated	Complete	Complete	Duplicated	3	4	0
16020at7898	Duplicated	Duplicated	Duplicated	Duplicated	Duplicated	Duplicated	Duplicated	0	7	0
16038at7898	Duplicated	Duplicated	Duplicated	Duplicated	Duplicated	Duplicated	Duplicated	0	7	0
16098at7898	Duplicated	Duplicated	Duplicated	Duplicated	Duplicated	Duplicated	Duplicated	0	7	0
16107at7898	Duplicated	Duplicated	Fragmented	Duplicated	Complete	Fragmented	Duplicated	1	4	0
16280at7898	Duplicated	Duplicated	Duplicated	Duplicated	Duplicated	Duplicated	Duplicated	0	7	0
16351at7898	Duplicated	Duplicated	Duplicated	Duplicated	Duplicated	Duplicated	Duplicated	0	7	0
16364at7898	Duplicated	Duplicated	Duplicated	Duplicated	Duplicated	Duplicated	Duplicated	0	7	0
16386at7898	Duplicated	Duplicated	Complete	Complete	Duplicated	Duplicated	Complete	3	4	0
16420at7898	Duplicated	Duplicated	Duplicated	Duplicated	Duplicated	Duplicated	Duplicated	0	7	0
16429at7898	Duplicated	Duplicated	Duplicated	Duplicated	Duplicated	Duplicated	Duplicated	0	7	0
16490at7898	Duplicated	Duplicated	Duplicated	Duplicated	Duplicated	Duplicated	Duplicated	0	7	0
16657at7898	Duplicated	Duplicated	Complete	Duplicated	Duplicated	Duplicated	Complete	2	5	0
16828at7898	Duplicated	Duplicated	Duplicated	Duplicated	Duplicated	Complete	Duplicated	1	6	0
16949at7898	Duplicated	Duplicated	Duplicated	Duplicated	Duplicated	Duplicated	Duplicated	0	7	0
17259at7898	Duplicated	Duplicated	Duplicated	Duplicated	Duplicated	Duplicated	Complete	1	6	0
17351at7898	Duplicated	Duplicated	Duplicated	Duplicated	Duplicated	Duplicated	Duplicated	0	7	0
17406at7898	Duplicated	Duplicated	Complete	Duplicated	Duplicated	Duplicated	Duplicated	1	6	0
17542at7898	Duplicated	Duplicated	Duplicated	Duplicated	Duplicated	Duplicated	Complete	1	6	0
17573at7898	Duplicated	Duplicated	Duplicated	Complete	Complete	Duplicated	Fragmented	2	4	0
17680at7898	Duplicated	Duplicated	Duplicated	Duplicated	Duplicated	Duplicated	Duplicated	0	7	0
17741at7898	Duplicated	Complete	Duplicated	Duplicated	Duplicated	Duplicated	Duplicated	1	6	0
17801at7898	Duplicated	Duplicated	Duplicated	Duplicated	Duplicated	Duplicated	Duplicated	0	7	0
17917at7898	Duplicated	Duplicated	Complete	Duplicated	Complete	Complete	Duplicated	3	4	0
17939at7898	Duplicated	Duplicated	Duplicated	Duplicated	Duplicated	Duplicated	Duplicated	0	7	0
18108at7898	Duplicated	Complete	Complete	Duplicated	Complete	Complete	Duplicated	4	3	0
18221at7898	Duplicated	Duplicated	Duplicated	Duplicated	Duplicated	Duplicated	Duplicated	0	7	0
18334at7898	Duplicated	Duplicated	Complete	Duplicated	Duplicated	Duplicated	Complete	2	5	0
18660at7898	Duplicated	Duplicated	Duplicated	Duplicated	Duplicated	Duplicated	Duplicated	0	7	0
18671at7898	Duplicated	Duplicated	Complete	Duplicated	Duplicated	Complete	Complete	3	4	0
18706at7898	Duplicated	Complete	Missing	Duplicated	Complete	Complete	Duplicated	3	3	1
18819at7898	Duplicated	Duplicated	Duplicated	Duplicated	Duplicated	Duplicated	Duplicated	0	7	0
18834at7898	Duplicated	Complete	Complete	Duplicated	Duplicated	Duplicated	Complete	3	4	0
18897at7898	Duplicated	Duplicated	Complete	Duplicated	Complete	Complete	Duplicated	3	4	0
18990at7898	Duplicated	Duplicated	Complete	Duplicated	Duplicated	Duplicated	Complete	2	5	0
19190at7898	Duplicated	Duplicated	Complete	Duplicated	Duplicated	Duplicated	Duplicated	1	6	0
19247at7898	Duplicated	Duplicated	Complete	Duplicated	Duplicated	Duplicated	Complete	2	5	0
19326at7898	Duplicated	Duplicated	Duplicated	Duplicated	Duplicated	Duplicated	Duplicated	0	7	0
19329at7898	Duplicated	Duplicated	Duplicated	Duplicated	Duplicated	Duplicated	Duplicated	0	7	0
19387at7898	Duplicated	Duplicated	Duplicated	Duplicated	Duplicated	Duplicated	Duplicated	0	7	0
19403at7898	Duplicated	Duplicated	Duplicated	Duplicated	Duplicated	Duplicated	Duplicated	0	7	0
19462at7898	Duplicated	Duplicated	Duplicated	Duplicated	Duplicated	Duplicated	Complete	1	6	0
19614at7898	Duplicated	Duplicated	Complete	Duplicated	Duplicated	Complete	Duplicated	2	5	0
19617at7898	Duplicated	Duplicated	Duplicated	Duplicated	Duplicated	Duplicated	Duplicated	0	7	0
19659at7898	Duplicated	Duplicated	Complete	Duplicated	Duplicated	Duplicated	Duplicated	1	6	0
19691at7898	Duplicated	Duplicated	Duplicated	Duplicated	Duplicated	Duplicated	Duplicated	0	7	0
19724at7898	Duplicated	Duplicated	Duplicated	Duplicated	Duplicated	Duplicated	Complete	1	6	0
19772at7898	Duplicated	Duplicated	Complete	Duplicated	Duplicated	Duplicated	Duplicated	1	6	0
20020at7898	Duplicated	Duplicated	Duplicated	Duplicated	Duplicated	Duplicated	Complete	1	6	0
20198at7898	Duplicated	Duplicated	Complete	Duplicated	Duplicated	Duplicated	Duplicated	1	6	0
20347at7898	Duplicated	Duplicated	Duplicated	Duplicated	Duplicated	Duplicated	Duplicated	0	7	0
20452at7898	Duplicated	Duplicated	Duplicated	Duplicated	Duplicated	Duplicated	Duplicated	0	7	0
20504at7898	Duplicated	Duplicated	Complete	Duplicated	Duplicated	Duplicated	Fragmented	1	5	0
20505at7898	Duplicated	Duplicated	Complete	Duplicated	Duplicated	Complete	Duplicated	2	5	0
20592at7898	Duplicated	Duplicated	Duplicated	Duplicated	Duplicated	Duplicated	Duplicated	0	7	0
20602at7898	Duplicated	Duplicated	Duplicated	Duplicated	Duplicated	Duplicated	Duplicated	0	7	0
20688at7898	Duplicated	Duplicated	Duplicated	Duplicated	Duplicated	Duplicated	Duplicated	0	7	0
20850at7898	Duplicated	Duplicated	Missing	Duplicated	Duplicated	Complete	Duplicated	1	5	1
20932at7898	Duplicated	Missing	Missing	Duplicated	Duplicated	Fragmented	Complete	1	3	2
21164at7898	Duplicated	Duplicated	Complete	Duplicated	Duplicated	Duplicated	Complete	2	5	0
21337at7898	Duplicated	Duplicated	Duplicated	Duplicated	Duplicated	Duplicated	Duplicated	0	7	0
21470at7898	Duplicated	Duplicated	Duplicated	Duplicated	Duplicated	Duplicated	Duplicated	0	7	0
21731at7898	Duplicated	Duplicated	Duplicated	Duplicated	Duplicated	Duplicated	Complete	1	6	0
22059at7898	Duplicated	Complete	Complete	Duplicated	Duplicated	Duplicated	Duplicated	2	5	0
22148at7898	Duplicated	Duplicated	Complete	Duplicated	Duplicated	Duplicated	Duplicated	1	6	0
22459at7898	Duplicated	Duplicated	Duplicated	Duplicated	Duplicated	Duplicated	Duplicated	0	7	0
22505at7898	Duplicated	Duplicated	Duplicated	Duplicated	Duplicated	Complete	Duplicated	1	6	0
22507at7898	Duplicated	Duplicated	Duplicated	Duplicated	Duplicated	Duplicated	Complete	1	6	0
22535at7898	Duplicated	Duplicated	Duplicated	Duplicated	Duplicated	Duplicated	Duplicated	0	7	0
22590at7898	Duplicated	Duplicated	Duplicated	Duplicated	Duplicated	Duplicated	Duplicated	0	7	0
22619at7898	Duplicated	Duplicated	Complete	Duplicated	Duplicated	Complete	Duplicated	2	5	0
22655at7898	Duplicated	Duplicated	Fragmented	Duplicated	Duplicated	Complete	Duplicated	1	5	0
22758at7898	Duplicated	Duplicated	Duplicated	Duplicated	Duplicated	Duplicated	Duplicated	0	7	0
22771at7898	Duplicated	Duplicated	Duplicated	Duplicated	Duplicated	Duplicated	Duplicated	0	7	0
22849at7898	Duplicated	Duplicated	Duplicated	Duplicated	Duplicated	Duplicated	Duplicated	0	7	0
23246at7898	Duplicated	Missing	Missing	Duplicated	Duplicated	Complete	Duplicated	1	4	2
23296at7898	Duplicated	Complete	Duplicated	Duplicated	Duplicated	Complete	Duplicated	2	5	0
23354at7898	Duplicated	Duplicated	Complete	Duplicated	Complete	Duplicated	Duplicated	2	5	0
23372at7898	Duplicated	Duplicated	Duplicated	Duplicated	Duplicated	Duplicated	Complete	1	6	0
23396at7898	Duplicated	Duplicated	Duplicated	Duplicated	Duplicated	Duplicated	Duplicated	0	7	0
23590at7898	Duplicated	Complete	Complete	Duplicated	Duplicated	Complete	Duplicated	3	4	0
23616at7898	Duplicated	Duplicated	Duplicated	Duplicated	Duplicated	Duplicated	Complete	1	6	0
23656at7898	Duplicated	Complete	Complete	Duplicated	Duplicated	Duplicated	Duplicated	2	5	0
23745at7898	Duplicated	Duplicated	Duplicated	Duplicated	Duplicated	Duplicated	Duplicated	0	7	0
23749at7898	Duplicated	Duplicated	Complete	Duplicated	Duplicated	Duplicated	Complete	2	5	0
24064at7898	Duplicated	Duplicated	Duplicated	Duplicated	Duplicated	Duplicated	Duplicated	0	7	0
24251at7898	Duplicated	Duplicated	Duplicated	Duplicated	Duplicated	Duplicated	Duplicated	0	7	0
24319at7898	Duplicated	Duplicated	Duplicated	Duplicated	Duplicated	Duplicated	Duplicated	0	7	0
24349at7898	Duplicated	Duplicated	Duplicated	Duplicated	Duplicated	Duplicated	Duplicated	0	7	0
24372at7898	Duplicated	Duplicated	Duplicated	Duplicated	Duplicated	Complete	Duplicated	1	6	0
24538at7898	Duplicated	Duplicated	Duplicated	Complete	Duplicated	Duplicated	Duplicated	1	6	0
24561at7898	Duplicated	Duplicated	Duplicated	Duplicated	Duplicated	Duplicated	Duplicated	0	7	0
24667at7898	Duplicated	Duplicated	Complete	Duplicated	Duplicated	Duplicated	Duplicated	1	6	0
24888at7898	Duplicated	Duplicated	Complete	Complete	Duplicated	Duplicated	Complete	3	4	0
24895at7898	Duplicated	Duplicated	Complete	Duplicated	Duplicated	Duplicated	Duplicated	1	6	0
25086at7898	Duplicated	Duplicated	Duplicated	Duplicated	Duplicated	Duplicated	Duplicated	0	7	0
25099at7898	Duplicated	Duplicated	Complete	Duplicated	Duplicated	Duplicated	Duplicated	1	6	0
25128at7898	Duplicated	Duplicated	Duplicated	Duplicated	Duplicated	Duplicated	Duplicated	0	7	0
25151at7898	Duplicated	Duplicated	Duplicated	Duplicated	Duplicated	Duplicated	Duplicated	0	7	0
25155at7898	Duplicated	Complete	Missing	Duplicated	Duplicated	Duplicated	Duplicated	1	5	1
25239at7898	Duplicated	Duplicated	Complete	Duplicated	Duplicated	Duplicated	Duplicated	1	6	0
25370at7898	Duplicated	Duplicated	Duplicated	Duplicated	Duplicated	Duplicated	Duplicated	0	7	0
25409at7898	Duplicated	Fragmented	Complete	Duplicated	Complete	Complete	Duplicated	3	3	0
25422at7898	Duplicated	Duplicated	Duplicated	Duplicated	Duplicated	Duplicated	Duplicated	0	7	0
25442at7898	Duplicated	Duplicated	Duplicated	Duplicated	Duplicated	Duplicated	Duplicated	0	7	0
25785at7898	Duplicated	Duplicated	Duplicated	Duplicated	Duplicated	Duplicated	Duplicated	0	7	0
25888at7898	Duplicated	Duplicated	Complete	Duplicated	Duplicated	Duplicated	Duplicated	1	6	0
25952at7898	Duplicated	Duplicated	Duplicated	Duplicated	Duplicated	Duplicated	Duplicated	0	7	0
26025at7898	Duplicated	Duplicated	Duplicated	Duplicated	Duplicated	Complete	Duplicated	1	6	0
26199at7898	Duplicated	Duplicated	Complete	Duplicated	Duplicated	Duplicated	Duplicated	1	6	0
26240at7898	Duplicated	Duplicated	Duplicated	Duplicated	Duplicated	Duplicated	Duplicated	0	7	0
26588at7898	Duplicated	Duplicated	Duplicated	Duplicated	Duplicated	Duplicated	Duplicated	0	7	0
26672at7898	Duplicated	Duplicated	Complete	Complete	Complete	Complete	Complete	5	2	0
26820at7898	Duplicated	Duplicated	Duplicated	Duplicated	Duplicated	Duplicated	Duplicated	0	7	0
26884at7898	Duplicated	Duplicated	Duplicated	Duplicated	Duplicated	Duplicated	Duplicated	0	7	0
26938at7898	Duplicated	Duplicated	Duplicated	Duplicated	Duplicated	Duplicated	Duplicated	0	7	0
27050at7898	Duplicated	Duplicated	Duplicated	Duplicated	Duplicated	Duplicated	Duplicated	0	7	0
27286at7898	Duplicated	Fragmented	Complete	Duplicated	Duplicated	Fragmented	Complete	2	3	0
27347at7898	Duplicated	Duplicated	Duplicated	Duplicated	Duplicated	Duplicated	Duplicated	0	7	0
27418at7898	Duplicated	Duplicated	Complete	Duplicated	Duplicated	Duplicated	Duplicated	1	6	0
27425at7898	Duplicated	Duplicated	Complete	Duplicated	Duplicated	Duplicated	Duplicated	1	6	0
27449at7898	Duplicated	Duplicated	Duplicated	Duplicated	Duplicated	Duplicated	Duplicated	0	7	0
27655at7898	Duplicated	Duplicated	Duplicated	Duplicated	Duplicated	Duplicated	Duplicated	0	7	0
27823at7898	Duplicated	Duplicated	Duplicated	Duplicated	Duplicated	Duplicated	Duplicated	0	7	0
27907at7898	Duplicated	Duplicated	Complete	Duplicated	Duplicated	Complete	Duplicated	2	5	0
27954at7898	Duplicated	Duplicated	Duplicated	Duplicated	Duplicated	Duplicated	Duplicated	0	7	0
28240at7898	Duplicated	Duplicated	Duplicated	Duplicated	Duplicated	Duplicated	Complete	1	6	0
28311at7898	Duplicated	Duplicated	Complete	Duplicated	Duplicated	Duplicated	Duplicated	1	6	0
28530at7898	Duplicated	Duplicated	Duplicated	Duplicated	Duplicated	Duplicated	Duplicated	0	7	0
28677at7898	Duplicated	Complete	Missing	Duplicated	Duplicated	Complete	Duplicated	2	4	1
28764at7898	Duplicated	Duplicated	Complete	Duplicated	Duplicated	Complete	Complete	3	4	0
29336at7898	Duplicated	Duplicated	Duplicated	Complete	Complete	Complete	Duplicated	3	4	0
29429at7898	Duplicated	Duplicated	Duplicated	Duplicated	Duplicated	Duplicated	Duplicated	0	7	0
29433at7898	Duplicated	Duplicated	Duplicated	Duplicated	Duplicated	Complete	Duplicated	1	6	0
29482at7898	Duplicated	Duplicated	Complete	Duplicated	Duplicated	Duplicated	Complete	2	5	0
29650at7898	Duplicated	Duplicated	Duplicated	Duplicated	Duplicated	Duplicated	Duplicated	0	7	0
29790at7898	Duplicated	Duplicated	Complete	Duplicated	Duplicated	Duplicated	Complete	2	5	0
30194at7898	Duplicated	Duplicated	Complete	Duplicated	Duplicated	Complete	Duplicated	2	5	0
30257at7898	Duplicated	Duplicated	Complete	Duplicated	Duplicated	Duplicated	Duplicated	1	6	0
30318at7898	Duplicated	Duplicated	Duplicated	Duplicated	Duplicated	Complete	Duplicated	1	6	0
30391at7898	Duplicated	Duplicated	Duplicated	Duplicated	Duplicated	Duplicated	Duplicated	0	7	0
30615at7898	Duplicated	Duplicated	Duplicated	Duplicated	Duplicated	Duplicated	Duplicated	0	7	0
30668at7898	Duplicated	Complete	Complete	Duplicated	Complete	Complete	Complete	5	2	0
30830at7898	Duplicated	Duplicated	Duplicated	Duplicated	Duplicated	Duplicated	Duplicated	0	7	0
31070at7898	Duplicated	Complete	Duplicated	Duplicated	Duplicated	Duplicated	Duplicated	1	6	0
31176at7898	Duplicated	Duplicated	Duplicated	Duplicated	Duplicated	Duplicated	Duplicated	0	7	0
31204at7898	Duplicated	Duplicated	Duplicated	Duplicated	Duplicated	Duplicated	Duplicated	0	7	0
31239at7898	Duplicated	Duplicated	Duplicated	Complete	Duplicated	Duplicated	Duplicated	1	6	0
31280at7898	Duplicated	Duplicated	Duplicated	Duplicated	Duplicated	Duplicated	Complete	1	6	0
31333at7898	Duplicated	Duplicated	Duplicated	Duplicated	Duplicated	Duplicated	Duplicated	0	7	0
31377at7898	Duplicated	Duplicated	Duplicated	Complete	Complete	Complete	Complete	4	3	0
31397at7898	Duplicated	Duplicated	Complete	Duplicated	Complete	Complete	Duplicated	3	4	0
31398at7898	Duplicated	Duplicated	Duplicated	Duplicated	Duplicated	Duplicated	Duplicated	0	7	0
31542at7898	Duplicated	Duplicated	Fragmented	Duplicated	Duplicated	Complete	Duplicated	1	5	0
31685at7898	Duplicated	Duplicated	Duplicated	Duplicated	Duplicated	Duplicated	Duplicated	0	7	0
31735at7898	Duplicated	Duplicated	Complete	Duplicated	Duplicated	Duplicated	Complete	2	5	0
31756at7898	Duplicated	Duplicated	Duplicated	Duplicated	Duplicated	Duplicated	Duplicated	0	7	0
31760at7898	Duplicated	Duplicated	Duplicated	Duplicated	Duplicated	Complete	Duplicated	1	6	0
31801at7898	Duplicated	Duplicated	Complete	Duplicated	Duplicated	Complete	Duplicated	2	5	0
31814at7898	Duplicated	Duplicated	Duplicated	Duplicated	Duplicated	Duplicated	Duplicated	0	7	0
31960at7898	Duplicated	Duplicated	Duplicated	Duplicated	Duplicated	Duplicated	Duplicated	0	7	0
32046at7898	Duplicated	Duplicated	Duplicated	Duplicated	Duplicated	Duplicated	Complete	1	6	0
32087at7898	Duplicated	Duplicated	Duplicated	Duplicated	Duplicated	Duplicated	Duplicated	0	7	0
32215at7898	Duplicated	Duplicated	Duplicated	Duplicated	Duplicated	Duplicated	Duplicated	0	7	0
32216at7898	Duplicated	Duplicated	Duplicated	Duplicated	Duplicated	Duplicated	Duplicated	0	7	0
32227at7898	Duplicated	Complete	Complete	Complete	Complete	Complete	Complete	6	1	0
32384at7898	Duplicated	Duplicated	Complete	Duplicated	Complete	Duplicated	Duplicated	2	5	0
32518at7898	Duplicated	Duplicated	Complete	Duplicated	Duplicated	Duplicated	Complete	2	5	0
32570at7898	Duplicated	Duplicated	Duplicated	Complete	Complete	Complete	Complete	4	3	0
32659at7898	Duplicated	Duplicated	Duplicated	Duplicated	Duplicated	Duplicated	Complete	1	6	0
32670at7898	Duplicated	Duplicated	Duplicated	Duplicated	Complete	Complete	Duplicated	2	5	0
32703at7898	Duplicated	Duplicated	Duplicated	Duplicated	Duplicated	Complete	Complete	2	5	0
32755at7898	Duplicated	Complete	Complete	Duplicated	Duplicated	Duplicated	Complete	3	4	0
32798at7898	Duplicated	Duplicated	Duplicated	Duplicated	Duplicated	Duplicated	Duplicated	0	7	0
32881at7898	Duplicated	Duplicated	Complete	Duplicated	Duplicated	Duplicated	Duplicated	1	6	0
32951at7898	Duplicated	Duplicated	Duplicated	Duplicated	Duplicated	Duplicated	Duplicated	0	7	0
33077at7898	Duplicated	Duplicated	Duplicated	Duplicated	Duplicated	Duplicated	Duplicated	0	7	0
33091at7898	Duplicated	Complete	Complete	Duplicated	Duplicated	Complete	Duplicated	3	4	0
33188at7898	Duplicated	Duplicated	Complete	Duplicated	Duplicated	Duplicated	Duplicated	1	6	0
33200at7898	Duplicated	Duplicated	Complete	Duplicated	Duplicated	Duplicated	Duplicated	1	6	0
33359at7898	Duplicated	Duplicated	Duplicated	Duplicated	Duplicated	Duplicated	Duplicated	0	7	0
33380at7898	Duplicated	Duplicated	Duplicated	Duplicated	Duplicated	Duplicated	Complete	1	6	0
33384at7898	Duplicated	Duplicated	Duplicated	Duplicated	Duplicated	Duplicated	Duplicated	0	7	0
33494at7898	Duplicated	Duplicated	Duplicated	Duplicated	Duplicated	Duplicated	Duplicated	0	7	0
33517at7898	Duplicated	Duplicated	Complete	Duplicated	Duplicated	Duplicated	Duplicated	1	6	0
33648at7898	Duplicated	Duplicated	Duplicated	Complete	Duplicated	Duplicated	Duplicated	1	6	0
33687at7898	Duplicated	Duplicated	Complete	Duplicated	Duplicated	Duplicated	Duplicated	1	6	0
33730at7898	Duplicated	Duplicated	Duplicated	Complete	Complete	Duplicated	Complete	3	4	0
34012at7898	Duplicated	Duplicated	Duplicated	Duplicated	Duplicated	Duplicated	Duplicated	0	7	0
34030at7898	Duplicated	Duplicated	Duplicated	Duplicated	Duplicated	Duplicated	Duplicated	0	7	0
34052at7898	Duplicated	Complete	Complete	Duplicated	Duplicated	Duplicated	Complete	3	4	0
34056at7898	Duplicated	Duplicated	Duplicated	Duplicated	Duplicated	Duplicated	Duplicated	0	7	0
34146at7898	Duplicated	Duplicated	Duplicated	Duplicated	Duplicated	Duplicated	Duplicated	0	7	0
34341at7898	Duplicated	Complete	Complete	Duplicated	Duplicated	Duplicated	Complete	3	4	0
34366at7898	Duplicated	Duplicated	Complete	Duplicated	Duplicated	Duplicated	Duplicated	1	6	0
34587at7898	Duplicated	Duplicated	Duplicated	Duplicated	Duplicated	Duplicated	Duplicated	0	7	0
34691at7898	Duplicated	Duplicated	Duplicated	Duplicated	Duplicated	Duplicated	Duplicated	0	7	0
34722at7898	Duplicated	Duplicated	Duplicated	Duplicated	Duplicated	Duplicated	Duplicated	0	7	0
34736at7898	Duplicated	Duplicated	Complete	Duplicated	Duplicated	Duplicated	Duplicated	1	6	0
34861at7898	Duplicated	Duplicated	Duplicated	Duplicated	Duplicated	Duplicated	Duplicated	0	7	0
34888at7898	Duplicated	Duplicated	Complete	Duplicated	Duplicated	Duplicated	Duplicated	1	6	0
35012at7898	Duplicated	Duplicated	Complete	Duplicated	Duplicated	Duplicated	Duplicated	1	6	0
35030at7898	Duplicated	Duplicated	Duplicated	Duplicated	Duplicated	Duplicated	Duplicated	0	7	0
35055at7898	Duplicated	Duplicated	Duplicated	Duplicated	Duplicated	Duplicated	Complete	1	6	0
35079at7898	Duplicated	Duplicated	Duplicated	Duplicated	Duplicated	Duplicated	Duplicated	0	7	0
35132at7898	Duplicated	Duplicated	Duplicated	Duplicated	Duplicated	Duplicated	Duplicated	0	7	0
35350at7898	Duplicated	Duplicated	Duplicated	Duplicated	Duplicated	Duplicated	Duplicated	0	7	0
35445at7898	Duplicated	Duplicated	Complete	Duplicated	Duplicated	Duplicated	Duplicated	1	6	0
35448at7898	Duplicated	Duplicated	Duplicated	Duplicated	Duplicated	Duplicated	Duplicated	0	7	0
35595at7898	Duplicated	Duplicated	Duplicated	Duplicated	Duplicated	Duplicated	Duplicated	0	7	0
35654at7898	Duplicated	Duplicated	Complete	Duplicated	Duplicated	Complete	Duplicated	2	5	0
35771at7898	Duplicated	Duplicated	Duplicated	Duplicated	Duplicated	Duplicated	Complete	1	6	0
35842at7898	Duplicated	Duplicated	Complete	Duplicated	Duplicated	Complete	Complete	3	4	0
35864at7898	Duplicated	Duplicated	Duplicated	Duplicated	Duplicated	Duplicated	Duplicated	0	7	0
35868at7898	Duplicated	Duplicated	Complete	Duplicated	Duplicated	Duplicated	Duplicated	1	6	0
35980at7898	Duplicated	Duplicated	Complete	Duplicated	Duplicated	Duplicated	Duplicated	1	6	0
36016at7898	Duplicated	Duplicated	Duplicated	Complete	Duplicated	Duplicated	Duplicated	1	6	0
36097at7898	Duplicated	Duplicated	Duplicated	Duplicated	Duplicated	Duplicated	Duplicated	0	7	0
36136at7898	Duplicated	Duplicated	Duplicated	Duplicated	Complete	Complete	Duplicated	2	5	0
36198at7898	Duplicated	Duplicated	Duplicated	Duplicated	Duplicated	Duplicated	Duplicated	0	7	0
36436at7898	Duplicated	Duplicated	Complete	Duplicated	Duplicated	Complete	Duplicated	2	5	0
36538at7898	Duplicated	Duplicated	Missing	Complete	Complete	Missing	Duplicated	2	3	2
36633at7898	Duplicated	Duplicated	Complete	Duplicated	Duplicated	Duplicated	Duplicated	1	6	0
36674at7898	Duplicated	Duplicated	Duplicated	Duplicated	Duplicated	Complete	Duplicated	1	6	0
36701at7898	Duplicated	Duplicated	Duplicated	Duplicated	Duplicated	Duplicated	Complete	1	6	0
36718at7898	Duplicated	Duplicated	Duplicated	Duplicated	Duplicated	Duplicated	Duplicated	0	7	0
36749at7898	Duplicated	Duplicated	Duplicated	Duplicated	Duplicated	Duplicated	Duplicated	0	7	0
36771at7898	Duplicated	Duplicated	Complete	Complete	Duplicated	Duplicated	Complete	3	4	0
36804at7898	Duplicated	Duplicated	Duplicated	Duplicated	Duplicated	Duplicated	Duplicated	0	7	0
36863at7898	Duplicated	Duplicated	Duplicated	Duplicated	Duplicated	Duplicated	Duplicated	0	7	0
37003at7898	Duplicated	Duplicated	Duplicated	Duplicated	Duplicated	Duplicated	Duplicated	0	7	0
37013at7898	Duplicated	Complete	Complete	Duplicated	Duplicated	Duplicated	Duplicated	2	5	0
37182at7898	Duplicated	Duplicated	Complete	Duplicated	Duplicated	Complete	Duplicated	2	5	0
37190at7898	Duplicated	Duplicated	Duplicated	Duplicated	Duplicated	Duplicated	Duplicated	0	7	0
37228at7898	Duplicated	Duplicated	Duplicated	Duplicated	Duplicated	Duplicated	Duplicated	0	7	0
37301at7898	Duplicated	Complete	Complete	Complete	Complete	Complete	Duplicated	5	2	0
37392at7898	Duplicated	Complete	Duplicated	Duplicated	Duplicated	Complete	Complete	3	4	0
37587at7898	Duplicated	Duplicated	Duplicated	Duplicated	Duplicated	Duplicated	Duplicated	0	7	0
37662at7898	Duplicated	Duplicated	Duplicated	Duplicated	Duplicated	Duplicated	Duplicated	0	7	0
37681at7898	Duplicated	Duplicated	Duplicated	Duplicated	Duplicated	Duplicated	Duplicated	0	7	0
37770at7898	Duplicated	Duplicated	Complete	Complete	Duplicated	Duplicated	Duplicated	2	5	0
38019at7898	Duplicated	Duplicated	Duplicated	Duplicated	Duplicated	Duplicated	Complete	1	6	0
38080at7898	Duplicated	Duplicated	Complete	Duplicated	Duplicated	Complete	Duplicated	2	5	0
38188at7898	Duplicated	Duplicated	Duplicated	Duplicated	Duplicated	Duplicated	Duplicated	0	7	0
38237at7898	Duplicated	Duplicated	Duplicated	Duplicated	Duplicated	Duplicated	Duplicated	0	7	0
38362at7898	Duplicated	Fragmented	Fragmented	Complete	Duplicated	Complete	Complete	3	2	0
38449at7898	Duplicated	Duplicated	Duplicated	Duplicated	Duplicated	Duplicated	Duplicated	0	7	0
38468at7898	Duplicated	Complete	Complete	Duplicated	Duplicated	Complete	Duplicated	3	4	0
38555at7898	Duplicated	Duplicated	Complete	Duplicated	Duplicated	Duplicated	Duplicated	1	6	0
38558at7898	Duplicated	Duplicated	Duplicated	Duplicated	Duplicated	Duplicated	Duplicated	0	7	0
38678at7898	Duplicated	Duplicated	Duplicated	Duplicated	Duplicated	Duplicated	Duplicated	0	7	0
38760at7898	Duplicated	Duplicated	Duplicated	Duplicated	Duplicated	Duplicated	Duplicated	0	7	0
38885at7898	Duplicated	Duplicated	Duplicated	Duplicated	Duplicated	Duplicated	Duplicated	0	7	0
38890at7898	Duplicated	Duplicated	Duplicated	Duplicated	Duplicated	Duplicated	Duplicated	0	7	0
39031at7898	Duplicated	Duplicated	Duplicated	Complete	Duplicated	Duplicated	Duplicated	1	6	0
39460at7898	Duplicated	Duplicated	Duplicated	Duplicated	Duplicated	Duplicated	Duplicated	0	7	0
39535at7898	Duplicated	Duplicated	Duplicated	Duplicated	Duplicated	Duplicated	Duplicated	0	7	0
39549at7898	Duplicated	Duplicated	Duplicated	Duplicated	Duplicated	Duplicated	Duplicated	0	7	0
39768at7898	Duplicated	Duplicated	Duplicated	Complete	Complete	Complete	Duplicated	3	4	0
39865at7898	Duplicated	Duplicated	Duplicated	Duplicated	Duplicated	Duplicated	Duplicated	0	7	0
40289at7898	Duplicated	Duplicated	Duplicated	Duplicated	Duplicated	Duplicated	Duplicated	0	7	0
40296at7898	Duplicated	Duplicated	Duplicated	Duplicated	Duplicated	Duplicated	Duplicated	0	7	0
40346at7898	Duplicated	Duplicated	Duplicated	Duplicated	Duplicated	Duplicated	Duplicated	0	7	0
40391at7898	Duplicated	Duplicated	Duplicated	Complete	Duplicated	Duplicated	Duplicated	1	6	0
40411at7898	Duplicated	Duplicated	Duplicated	Complete	Complete	Duplicated	Complete	3	4	0
40442at7898	Duplicated	Duplicated	Complete	Duplicated	Duplicated	Complete	Duplicated	2	5	0
40551at7898	Duplicated	Duplicated	Complete	Duplicated	Duplicated	Duplicated	Complete	2	5	0
40568at7898	Duplicated	Duplicated	Duplicated	Duplicated	Duplicated	Duplicated	Duplicated	0	7	0
40578at7898	Duplicated	Fragmented	Fragmented	Complete	Duplicated	Complete	Duplicated	2	3	0
40629at7898	Duplicated	Duplicated	Complete	Duplicated	Duplicated	Duplicated	Duplicated	1	6	0
40691at7898	Duplicated	Duplicated	Duplicated	Duplicated	Duplicated	Duplicated	Duplicated	0	7	0
40703at7898	Duplicated	Duplicated	Complete	Duplicated	Duplicated	Duplicated	Duplicated	1	6	0
40903at7898	Duplicated	Duplicated	Duplicated	Duplicated	Duplicated	Duplicated	Duplicated	0	7	0
40905at7898	Duplicated	Duplicated	Duplicated	Duplicated	Duplicated	Duplicated	Duplicated	0	7	0
41033at7898	Duplicated	Duplicated	Duplicated	Duplicated	Duplicated	Duplicated	Duplicated	0	7	0
41047at7898	Duplicated	Duplicated	Duplicated	Duplicated	Complete	Complete	Duplicated	2	5	0
41073at7898	Duplicated	Duplicated	Duplicated	Duplicated	Duplicated	Complete	Duplicated	1	6	0
41165at7898	Duplicated	Complete	Complete	Duplicated	Duplicated	Complete	Duplicated	3	4	0
41295at7898	Duplicated	Duplicated	Duplicated	Duplicated	Duplicated	Duplicated	Complete	1	6	0
41297at7898	Duplicated	Duplicated	Duplicated	Duplicated	Duplicated	Duplicated	Duplicated	0	7	0
41365at7898	Duplicated	Duplicated	Duplicated	Duplicated	Duplicated	Duplicated	Duplicated	0	7	0
41449at7898	Duplicated	Duplicated	Duplicated	Duplicated	Duplicated	Duplicated	Duplicated	0	7	0
41591at7898	Duplicated	Duplicated	Duplicated	Duplicated	Duplicated	Duplicated	Duplicated	0	7	0
41616at7898	Duplicated	Complete	Duplicated	Duplicated	Duplicated	Complete	Complete	3	4	0
41635at7898	Duplicated	Duplicated	Duplicated	Duplicated	Duplicated	Duplicated	Duplicated	0	7	0
41715at7898	Duplicated	Duplicated	Duplicated	Duplicated	Duplicated	Duplicated	Duplicated	0	7	0
41731at7898	Duplicated	Duplicated	Duplicated	Duplicated	Duplicated	Duplicated	Complete	1	6	0
41760at7898	Duplicated	Duplicated	Complete	Duplicated	Duplicated	Duplicated	Duplicated	1	6	0
41979at7898	Duplicated	Duplicated	Duplicated	Duplicated	Duplicated	Duplicated	Duplicated	0	7	0
41981at7898	Duplicated	Duplicated	Complete	Duplicated	Duplicated	Duplicated	Duplicated	1	6	0
42060at7898	Duplicated	Duplicated	Duplicated	Complete	Duplicated	Duplicated	Complete	2	5	0
42084at7898	Duplicated	Duplicated	Duplicated	Duplicated	Duplicated	Duplicated	Duplicated	0	7	0
42186at7898	Duplicated	Duplicated	Duplicated	Duplicated	Duplicated	Duplicated	Duplicated	0	7	0
42192at7898	Duplicated	Duplicated	Duplicated	Duplicated	Duplicated	Duplicated	Duplicated	0	7	0
42323at7898	Duplicated	Duplicated	Duplicated	Duplicated	Duplicated	Duplicated	Duplicated	0	7	0
42428at7898	Duplicated	Duplicated	Duplicated	Complete	Duplicated	Duplicated	Complete	2	5	0
42447at7898	Duplicated	Duplicated	Complete	Duplicated	Duplicated	Duplicated	Duplicated	1	6	0
42533at7898	Duplicated	Duplicated	Complete	Duplicated	Duplicated	Complete	Complete	3	4	0
42602at7898	Duplicated	Duplicated	Complete	Complete	Duplicated	Duplicated	Duplicated	2	5	0
42702at7898	Duplicated	Duplicated	Duplicated	Duplicated	Duplicated	Duplicated	Duplicated	0	7	0
42806at7898	Duplicated	Duplicated	Duplicated	Duplicated	Duplicated	Duplicated	Complete	1	6	0
42831at7898	Duplicated	Complete	Complete	Duplicated	Duplicated	Duplicated	Duplicated	2	5	0
42840at7898	Duplicated	Duplicated	Duplicated	Duplicated	Duplicated	Duplicated	Duplicated	0	7	0
42987at7898	Duplicated	Duplicated	Duplicated	Duplicated	Duplicated	Duplicated	Duplicated	0	7	0
43038at7898	Duplicated	Duplicated	Complete	Duplicated	Duplicated	Duplicated	Duplicated	1	6	0
43055at7898	Duplicated	Duplicated	Complete	Complete	Duplicated	Complete	Duplicated	3	4	0
43081at7898	Duplicated	Duplicated	Duplicated	Duplicated	Duplicated	Duplicated	Complete	1	6	0
43225at7898	Duplicated	Duplicated	Duplicated	Duplicated	Duplicated	Complete	Duplicated	1	6	0
43229at7898	Duplicated	Duplicated	Duplicated	Duplicated	Duplicated	Duplicated	Complete	1	6	0
43456at7898	Duplicated	Fragmented	Missing	Complete	Complete	Complete	Complete	4	1	1
43458at7898	Duplicated	Duplicated	Duplicated	Duplicated	Duplicated	Duplicated	Duplicated	0	7	0
43540at7898	Duplicated	Duplicated	Duplicated	Duplicated	Duplicated	Duplicated	Duplicated	0	7	0
43547at7898	Duplicated	Duplicated	Duplicated	Duplicated	Duplicated	Duplicated	Duplicated	0	7	0
43559at7898	Duplicated	Duplicated	Duplicated	Duplicated	Duplicated	Duplicated	Duplicated	0	7	0
43568at7898	Duplicated	Duplicated	Duplicated	Duplicated	Duplicated	Duplicated	Duplicated	0	7	0
43954at7898	Duplicated	Duplicated	Duplicated	Duplicated	Duplicated	Duplicated	Complete	1	6	0
44037at7898	Duplicated	Duplicated	Complete	Duplicated	Complete	Complete	Duplicated	3	4	0
44074at7898	Duplicated	Duplicated	Duplicated	Duplicated	Complete	Complete	Duplicated	2	5	0
44132at7898	Duplicated	Duplicated	Duplicated	Duplicated	Duplicated	Duplicated	Duplicated	0	7	0
44169at7898	Duplicated	Duplicated	Duplicated	Duplicated	Duplicated	Duplicated	Duplicated	0	7	0
44354at7898	Duplicated	Complete	Complete	Duplicated	Complete	Duplicated	Duplicated	3	4	0
44355at7898	Duplicated	Fragmented	Missing	Duplicated	Duplicated	Complete	Duplicated	1	4	1
44396at7898	Duplicated	Duplicated	Duplicated	Duplicated	Duplicated	Duplicated	Duplicated	0	7	0
44423at7898	Duplicated	Duplicated	Duplicated	Duplicated	Duplicated	Duplicated	Duplicated	0	7	0
44563at7898	Duplicated	Duplicated	Duplicated	Duplicated	Duplicated	Duplicated	Duplicated	0	7	0
44645at7898	Duplicated	Duplicated	Duplicated	Complete	Complete	Complete	Duplicated	3	4	0
44749at7898	Duplicated	Duplicated	Complete	Duplicated	Duplicated	Duplicated	Complete	2	5	0
44814at7898	Duplicated	Duplicated	Duplicated	Complete	Duplicated	Duplicated	Duplicated	1	6	0
44859at7898	Duplicated	Duplicated	Duplicated	Duplicated	Duplicated	Duplicated	Duplicated	0	7	0
44927at7898	Duplicated	Duplicated	Duplicated	Duplicated	Duplicated	Duplicated	Duplicated	0	7	0
45019at7898	Duplicated	Duplicated	Duplicated	Complete	Duplicated	Duplicated	Complete	2	5	0
45069at7898	Duplicated	Duplicated	Duplicated	Duplicated	Duplicated	Duplicated	Duplicated	0	7	0
45487at7898	Duplicated	Duplicated	Duplicated	Duplicated	Duplicated	Duplicated	Duplicated	0	7	0
45625at7898	Duplicated	Duplicated	Duplicated	Duplicated	Duplicated	Duplicated	Duplicated	0	7	0
45739at7898	Duplicated	Duplicated	Duplicated	Duplicated	Duplicated	Duplicated	Duplicated	0	7	0
45750at7898	Duplicated	Duplicated	Duplicated	Duplicated	Duplicated	Duplicated	Duplicated	0	7	0
45773at7898	Duplicated	Duplicated	Duplicated	Duplicated	Duplicated	Duplicated	Duplicated	0	7	0
45828at7898	Duplicated	Duplicated	Complete	Complete	Duplicated	Complete	Duplicated	3	4	0
45918at7898	Duplicated	Duplicated	Duplicated	Complete	Duplicated	Duplicated	Duplicated	1	6	0
46016at7898	Duplicated	Duplicated	Duplicated	Duplicated	Duplicated	Duplicated	Duplicated	0	7	0
46063at7898	Duplicated	Duplicated	Duplicated	Duplicated	Duplicated	Duplicated	Duplicated	0	7	0
46090at7898	Duplicated	Duplicated	Complete	Duplicated	Duplicated	Duplicated	Duplicated	1	6	0
46144at7898	Duplicated	Duplicated	Duplicated	Duplicated	Duplicated	Duplicated	Duplicated	0	7	0
46188at7898	Duplicated	Duplicated	Duplicated	Duplicated	Duplicated	Duplicated	Duplicated	0	7	0
46278at7898	Duplicated	Duplicated	Duplicated	Duplicated	Duplicated	Duplicated	Duplicated	0	7	0
46566at7898	Duplicated	Duplicated	Duplicated	Duplicated	Duplicated	Duplicated	Duplicated	0	7	0
46610at7898	Duplicated	Missing	Missing	Duplicated	Complete	Missing	Complete	2	2	3
46622at7898	Duplicated	Duplicated	Duplicated	Duplicated	Complete	Duplicated	Duplicated	1	6	0
46684at7898	Duplicated	Duplicated	Duplicated	Duplicated	Duplicated	Duplicated	Duplicated	0	7	0
46703at7898	Duplicated	Duplicated	Complete	Duplicated	Duplicated	Duplicated	Duplicated	1	6	0
46916at7898	Duplicated	Duplicated	Complete	Duplicated	Duplicated	Duplicated	Duplicated	1	6	0
46948at7898	Duplicated	Duplicated	Duplicated	Duplicated	Duplicated	Duplicated	Duplicated	0	7	0
46957at7898	Duplicated	Complete	Complete	Duplicated	Duplicated	Complete	Duplicated	3	4	0
46998at7898	Duplicated	Duplicated	Duplicated	Duplicated	Duplicated	Duplicated	Duplicated	0	7	0
47032at7898	Duplicated	Duplicated	Duplicated	Duplicated	Duplicated	Duplicated	Duplicated	0	7	0
47113at7898	Duplicated	Duplicated	Duplicated	Duplicated	Duplicated	Duplicated	Fragmented	0	6	0
47181at7898	Duplicated	Duplicated	Duplicated	Duplicated	Duplicated	Duplicated	Duplicated	0	7	0
47237at7898	Duplicated	Duplicated	Duplicated	Duplicated	Duplicated	Complete	Complete	2	5	0
47321at7898	Duplicated	Duplicated	Duplicated	Duplicated	Duplicated	Duplicated	Duplicated	0	7	0
47326at7898	Duplicated	Duplicated	Duplicated	Duplicated	Duplicated	Duplicated	Duplicated	0	7	0
47610at7898	Duplicated	Duplicated	Duplicated	Duplicated	Duplicated	Duplicated	Duplicated	0	7	0
47766at7898	Duplicated	Duplicated	Duplicated	Duplicated	Duplicated	Duplicated	Duplicated	0	7	0
47807at7898	Duplicated	Duplicated	Duplicated	Duplicated	Duplicated	Duplicated	Duplicated	0	7	0
48170at7898	Duplicated	Duplicated	Duplicated	Duplicated	Duplicated	Duplicated	Duplicated	0	7	0
48181at7898	Duplicated	Duplicated	Duplicated	Duplicated	Duplicated	Duplicated	Duplicated	0	7	0
48245at7898	Duplicated	Duplicated	Duplicated	Duplicated	Duplicated	Duplicated	Duplicated	0	7	0
48248at7898	Duplicated	Duplicated	Duplicated	Duplicated	Duplicated	Duplicated	Duplicated	0	7	0
48399at7898	Duplicated	Duplicated	Duplicated	Duplicated	Duplicated	Duplicated	Duplicated	0	7	0
48412at7898	Duplicated	Duplicated	Complete	Duplicated	Duplicated	Duplicated	Complete	2	5	0
48415at7898	Duplicated	Duplicated	Duplicated	Duplicated	Duplicated	Duplicated	Duplicated	0	7	0
48434at7898	Duplicated	Duplicated	Complete	Duplicated	Duplicated	Duplicated	Duplicated	1	6	0
48492at7898	Duplicated	Duplicated	Duplicated	Duplicated	Duplicated	Duplicated	Duplicated	0	7	0
48516at7898	Duplicated	Duplicated	Complete	Duplicated	Duplicated	Complete	Duplicated	2	5	0
48549at7898	Duplicated	Duplicated	Duplicated	Duplicated	Duplicated	Complete	Duplicated	1	6	0
48629at7898	Duplicated	Duplicated	Duplicated	Duplicated	Duplicated	Duplicated	Duplicated	0	7	0
48680at7898	Duplicated	Duplicated	Duplicated	Duplicated	Duplicated	Duplicated	Duplicated	0	7	0
48718at7898	Duplicated	Duplicated	Duplicated	Duplicated	Duplicated	Duplicated	Duplicated	0	7	0
48745at7898	Duplicated	Duplicated	Duplicated	Duplicated	Duplicated	Duplicated	Duplicated	0	7	0
48832at7898	Duplicated	Duplicated	Duplicated	Duplicated	Duplicated	Duplicated	Complete	1	6	0
48851at7898	Duplicated	Duplicated	Duplicated	Duplicated	Duplicated	Duplicated	Duplicated	0	7	0
48879at7898	Duplicated	Fragmented	Duplicated	Complete	Duplicated	Complete	Duplicated	2	4	0
48886at7898	Duplicated	Duplicated	Duplicated	Complete	Complete	Complete	Duplicated	3	4	0
48902at7898	Duplicated	Complete	Complete	Duplicated	Duplicated	Complete	Duplicated	3	4	0
48964at7898	Duplicated	Duplicated	Duplicated	Duplicated	Duplicated	Duplicated	Duplicated	0	7	0
48998at7898	Duplicated	Duplicated	Complete	Duplicated	Duplicated	Complete	Duplicated	2	5	0
49044at7898	Duplicated	Duplicated	Duplicated	Duplicated	Duplicated	Duplicated	Duplicated	0	7	0
49121at7898	Duplicated	Duplicated	Duplicated	Duplicated	Duplicated	Duplicated	Duplicated	0	7	0
49187at7898	Duplicated	Duplicated	Duplicated	Duplicated	Duplicated	Duplicated	Complete	1	6	0
49242at7898	Duplicated	Duplicated	Duplicated	Duplicated	Duplicated	Complete	Duplicated	1	6	0
49251at7898	Duplicated	Complete	Missing	Duplicated	Duplicated	Fragmented	Duplicated	1	4	1
49255at7898	Duplicated	Complete	Complete	Duplicated	Duplicated	Duplicated	Complete	3	4	0
49394at7898	Duplicated	Duplicated	Duplicated	Duplicated	Duplicated	Duplicated	Duplicated	0	7	0
49455at7898	Duplicated	Duplicated	Complete	Duplicated	Duplicated	Complete	Duplicated	2	5	0
49590at7898	Duplicated	Duplicated	Duplicated	Duplicated	Duplicated	Duplicated	Complete	1	6	0
49663at7898	Duplicated	Duplicated	Duplicated	Duplicated	Duplicated	Duplicated	Duplicated	0	7	0
49812at7898	Duplicated	Duplicated	Duplicated	Complete	Duplicated	Complete	Duplicated	2	5	0
49815at7898	Duplicated	Duplicated	Duplicated	Duplicated	Duplicated	Duplicated	Duplicated	0	7	0
49869at7898	Duplicated	Duplicated	Duplicated	Duplicated	Duplicated	Duplicated	Duplicated	0	7	0
49930at7898	Duplicated	Duplicated	Complete	Duplicated	Duplicated	Duplicated	Duplicated	1	6	0
49989at7898	Duplicated	Duplicated	Complete	Duplicated	Duplicated	Duplicated	Duplicated	1	6	0
50043at7898	Duplicated	Duplicated	Duplicated	Duplicated	Duplicated	Duplicated	Complete	1	6	0
50192at7898	Duplicated	Duplicated	Complete	Duplicated	Duplicated	Duplicated	Duplicated	1	6	0
50212at7898	Duplicated	Duplicated	Complete	Duplicated	Duplicated	Complete	Complete	3	4	0
50236at7898	Duplicated	Duplicated	Duplicated	Duplicated	Duplicated	Duplicated	Duplicated	0	7	0
50265at7898	Duplicated	Duplicated	Duplicated	Duplicated	Duplicated	Duplicated	Duplicated	0	7	0
50456at7898	Duplicated	Duplicated	Complete	Duplicated	Duplicated	Duplicated	Duplicated	1	6	0
50572at7898	Duplicated	Missing	Complete	Duplicated	Duplicated	Missing	Complete	2	3	2
50635at7898	Duplicated	Duplicated	Complete	Duplicated	Duplicated	Duplicated	Duplicated	1	6	0
50757at7898	Duplicated	Duplicated	Complete	Duplicated	Duplicated	Duplicated	Duplicated	1	6	0
50984at7898	Duplicated	Duplicated	Complete	Duplicated	Duplicated	Duplicated	Duplicated	1	6	0
51064at7898	Duplicated	Duplicated	Missing	Duplicated	Duplicated	Duplicated	Duplicated	0	6	1
51072at7898	Duplicated	Duplicated	Duplicated	Duplicated	Duplicated	Duplicated	Duplicated	0	7	0
51195at7898	Duplicated	Duplicated	Duplicated	Duplicated	Duplicated	Duplicated	Duplicated	0	7	0
51290at7898	Duplicated	Duplicated	Complete	Duplicated	Duplicated	Complete	Duplicated	2	5	0
51384at7898	Duplicated	Duplicated	Complete	Duplicated	Duplicated	Duplicated	Complete	2	5	0
51746at7898	Duplicated	Duplicated	Duplicated	Duplicated	Duplicated	Duplicated	Duplicated	0	7	0
51784at7898	Duplicated	Duplicated	Complete	Complete	Complete	Complete	Duplicated	4	3	0
51788at7898	Duplicated	Complete	Missing	Duplicated	Missing	Missing	Duplicated	1	3	3
52022at7898	Duplicated	Duplicated	Duplicated	Duplicated	Duplicated	Duplicated	Duplicated	0	7	0
52207at7898	Duplicated	Complete	Complete	Complete	Duplicated	Complete	Complete	5	2	0
52225at7898	Duplicated	Duplicated	Complete	Complete	Duplicated	Duplicated	Complete	3	4	0
52268at7898	Duplicated	Duplicated	Duplicated	Duplicated	Duplicated	Duplicated	Duplicated	0	7	0
52342at7898	Duplicated	Duplicated	Duplicated	Duplicated	Duplicated	Duplicated	Duplicated	0	7	0
52418at7898	Duplicated	Complete	Fragmented	Duplicated	Complete	Fragmented	Complete	3	2	0
52432at7898	Duplicated	Duplicated	Duplicated	Duplicated	Duplicated	Duplicated	Complete	1	6	0
52462at7898	Duplicated	Duplicated	Duplicated	Duplicated	Duplicated	Duplicated	Duplicated	0	7	0
52576at7898	Duplicated	Duplicated	Duplicated	Duplicated	Duplicated	Duplicated	Duplicated	0	7	0
52613at7898	Duplicated	Duplicated	Duplicated	Complete	Complete	Duplicated	Duplicated	2	5	0
52615at7898	Duplicated	Duplicated	Complete	Duplicated	Duplicated	Complete	Complete	3	4	0
52635at7898	Duplicated	Duplicated	Duplicated	Duplicated	Duplicated	Duplicated	Duplicated	0	7	0
52658at7898	Duplicated	Duplicated	Duplicated	Duplicated	Duplicated	Duplicated	Duplicated	0	7	0
52678at7898	Duplicated	Duplicated	Complete	Duplicated	Duplicated	Duplicated	Duplicated	1	6	0
52824at7898	Duplicated	Duplicated	Duplicated	Duplicated	Duplicated	Duplicated	Duplicated	0	7	0
52936at7898	Duplicated	Duplicated	Duplicated	Duplicated	Duplicated	Duplicated	Duplicated	0	7	0
52956at7898	Duplicated	Duplicated	Complete	Duplicated	Duplicated	Duplicated	Duplicated	1	6	0
52966at7898	Duplicated	Duplicated	Complete	Duplicated	Duplicated	Duplicated	Duplicated	1	6	0
52973at7898	Duplicated	Duplicated	Duplicated	Duplicated	Duplicated	Duplicated	Duplicated	0	7	0
53140at7898	Duplicated	Duplicated	Duplicated	Duplicated	Duplicated	Duplicated	Duplicated	0	7	0
53187at7898	Duplicated	Duplicated	Duplicated	Duplicated	Duplicated	Duplicated	Duplicated	0	7	0
53536at7898	Duplicated	Duplicated	Complete	Duplicated	Duplicated	Duplicated	Duplicated	1	6	0
53541at7898	Duplicated	Duplicated	Duplicated	Complete	Duplicated	Complete	Duplicated	2	5	0
53564at7898	Duplicated	Complete	Missing	Duplicated	Duplicated	Complete	Complete	3	3	1
53580at7898	Duplicated	Duplicated	Missing	Duplicated	Duplicated	Complete	Complete	2	4	1
53588at7898	Duplicated	Complete	Complete	Duplicated	Duplicated	Complete	Duplicated	3	4	0
53643at7898	Duplicated	Duplicated	Complete	Duplicated	Duplicated	Duplicated	Duplicated	1	6	0
53702at7898	Duplicated	Duplicated	Complete	Duplicated	Duplicated	Complete	Complete	3	4	0
53828at7898	Duplicated	Duplicated	Duplicated	Duplicated	Duplicated	Duplicated	Duplicated	0	7	0
53837at7898	Duplicated	Duplicated	Complete	Duplicated	Duplicated	Duplicated	Duplicated	1	6	0
53840at7898	Duplicated	Duplicated	Duplicated	Duplicated	Duplicated	Duplicated	Complete	1	6	0
53934at7898	Duplicated	Duplicated	Duplicated	Duplicated	Duplicated	Duplicated	Complete	1	6	0
53955at7898	Duplicated	Duplicated	Duplicated	Duplicated	Duplicated	Complete	Duplicated	1	6	0
53958at7898	Duplicated	Duplicated	Complete	Complete	Duplicated	Duplicated	Complete	3	4	0
53961at7898	Duplicated	Duplicated	Duplicated	Duplicated	Duplicated	Complete	Duplicated	1	6	0
54133at7898	Duplicated	Duplicated	Duplicated	Duplicated	Complete	Duplicated	Duplicated	1	6	0
54243at7898	Duplicated	Duplicated	Complete	Duplicated	Duplicated	Duplicated	Duplicated	1	6	0
54244at7898	Duplicated	Duplicated	Complete	Duplicated	Duplicated	Duplicated	Duplicated	1	6	0
54274at7898	Duplicated	Duplicated	Duplicated	Duplicated	Duplicated	Duplicated	Duplicated	0	7	0
54338at7898	Duplicated	Duplicated	Complete	Duplicated	Duplicated	Duplicated	Duplicated	1	6	0
54360at7898	Duplicated	Duplicated	Duplicated	Duplicated	Duplicated	Duplicated	Duplicated	0	7	0
54368at7898	Duplicated	Duplicated	Duplicated	Duplicated	Complete	Duplicated	Duplicated	1	6	0
54459at7898	Duplicated	Duplicated	Complete	Duplicated	Duplicated	Complete	Duplicated	2	5	0
54535at7898	Duplicated	Duplicated	Duplicated	Duplicated	Duplicated	Duplicated	Duplicated	0	7	0
54552at7898	Duplicated	Duplicated	Duplicated	Duplicated	Duplicated	Duplicated	Duplicated	0	7	0
54628at7898	Duplicated	Duplicated	Duplicated	Duplicated	Duplicated	Duplicated	Duplicated	0	7	0
54681at7898	Duplicated	Complete	Complete	Complete	Complete	Complete	Duplicated	5	2	0
54777at7898	Duplicated	Complete	Complete	Complete	Complete	Complete	Duplicated	5	2	0
54951at7898	Duplicated	Duplicated	Duplicated	Duplicated	Duplicated	Duplicated	Duplicated	0	7	0
54961at7898	Duplicated	Duplicated	Duplicated	Duplicated	Duplicated	Duplicated	Duplicated	0	7	0
55068at7898	Duplicated	Duplicated	Complete	Duplicated	Duplicated	Duplicated	Duplicated	1	6	0
55115at7898	Duplicated	Duplicated	Complete	Duplicated	Duplicated	Duplicated	Complete	2	5	0
55131at7898	Duplicated	Duplicated	Duplicated	Duplicated	Duplicated	Duplicated	Duplicated	0	7	0
55145at7898	Duplicated	Duplicated	Duplicated	Complete	Duplicated	Complete	Duplicated	2	5	0
55174at7898	Duplicated	Duplicated	Complete	Duplicated	Complete	Complete	Complete	4	3	0
55361at7898	Duplicated	Duplicated	Duplicated	Duplicated	Duplicated	Duplicated	Duplicated	0	7	0
55390at7898	Duplicated	Duplicated	Complete	Duplicated	Duplicated	Duplicated	Duplicated	1	6	0
55416at7898	Duplicated	Duplicated	Duplicated	Duplicated	Duplicated	Duplicated	Duplicated	0	7	0
55643at7898	Duplicated	Duplicated	Duplicated	Duplicated	Duplicated	Duplicated	Duplicated	0	7	0
55700at7898	Duplicated	Duplicated	Duplicated	Duplicated	Duplicated	Duplicated	Duplicated	0	7	0
55979at7898	Duplicated	Duplicated	Duplicated	Duplicated	Duplicated	Duplicated	Duplicated	0	7	0
55981at7898	Duplicated	Duplicated	Duplicated	Duplicated	Duplicated	Duplicated	Duplicated	0	7	0
56031at7898	Duplicated	Duplicated	Duplicated	Duplicated	Duplicated	Duplicated	Duplicated	0	7	0
56146at7898	Duplicated	Duplicated	Duplicated	Duplicated	Duplicated	Duplicated	Duplicated	0	7	0
56156at7898	Duplicated	Duplicated	Complete	Duplicated	Duplicated	Duplicated	Duplicated	1	6	0
56207at7898	Duplicated	Duplicated	Duplicated	Duplicated	Duplicated	Duplicated	Duplicated	0	7	0
56375at7898	Duplicated	Duplicated	Duplicated	Duplicated	Complete	Complete	Duplicated	2	5	0
56484at7898	Duplicated	Duplicated	Duplicated	Duplicated	Duplicated	Duplicated	Duplicated	0	7	0
56514at7898	Duplicated	Duplicated	Duplicated	Duplicated	Duplicated	Duplicated	Duplicated	0	7	0
56698at7898	Duplicated	Duplicated	Duplicated	Duplicated	Duplicated	Duplicated	Duplicated	0	7	0
56796at7898	Duplicated	Duplicated	Duplicated	Duplicated	Duplicated	Duplicated	Duplicated	0	7	0
56874at7898	Duplicated	Duplicated	Complete	Duplicated	Complete	Duplicated	Duplicated	2	5	0
56979at7898	Duplicated	Duplicated	Complete	Duplicated	Duplicated	Duplicated	Duplicated	1	6	0
57018at7898	Duplicated	Duplicated	Duplicated	Duplicated	Duplicated	Duplicated	Duplicated	0	7	0
57070at7898	Duplicated	Duplicated	Duplicated	Duplicated	Duplicated	Duplicated	Duplicated	0	7	0
57189at7898	Duplicated	Duplicated	Duplicated	Duplicated	Duplicated	Duplicated	Duplicated	0	7	0
57262at7898	Duplicated	Duplicated	Complete	Duplicated	Duplicated	Duplicated	Duplicated	1	6	0
57267at7898	Duplicated	Duplicated	Duplicated	Duplicated	Duplicated	Complete	Duplicated	1	6	0
57269at7898	Duplicated	Duplicated	Duplicated	Duplicated	Duplicated	Duplicated	Duplicated	0	7	0
57286at7898	Duplicated	Duplicated	Complete	Duplicated	Duplicated	Complete	Duplicated	2	5	0
57445at7898	Duplicated	Duplicated	Duplicated	Duplicated	Duplicated	Duplicated	Duplicated	0	7	0
57453at7898	Duplicated	Complete	Complete	Duplicated	Duplicated	Duplicated	Duplicated	2	5	0
57515at7898	Duplicated	Duplicated	Duplicated	Duplicated	Duplicated	Duplicated	Duplicated	0	7	0
57801at7898	Duplicated	Duplicated	Duplicated	Duplicated	Duplicated	Duplicated	Duplicated	0	7	0
57924at7898	Duplicated	Complete	Complete	Duplicated	Duplicated	Complete	Complete	4	3	0
58072at7898	Duplicated	Duplicated	Duplicated	Duplicated	Duplicated	Duplicated	Duplicated	0	7	0
58084at7898	Duplicated	Duplicated	Complete	Duplicated	Complete	Fragmented	Duplicated	2	4	0
58174at7898	Duplicated	Complete	Missing	Complete	Duplicated	Complete	Duplicated	3	3	1
58175at7898	Duplicated	Duplicated	Duplicated	Complete	Duplicated	Duplicated	Complete	2	5	0
58316at7898	Duplicated	Duplicated	Duplicated	Complete	Duplicated	Duplicated	Duplicated	1	6	0
58402at7898	Duplicated	Duplicated	Duplicated	Duplicated	Duplicated	Duplicated	Duplicated	0	7	0
58471at7898	Duplicated	Duplicated	Complete	Duplicated	Duplicated	Duplicated	Duplicated	1	6	0
58580at7898	Duplicated	Duplicated	Duplicated	Duplicated	Duplicated	Duplicated	Duplicated	0	7	0
58595at7898	Duplicated	Duplicated	Duplicated	Duplicated	Duplicated	Complete	Duplicated	1	6	0
58605at7898	Duplicated	Duplicated	Duplicated	Duplicated	Duplicated	Complete	Duplicated	1	6	0
58768at7898	Duplicated	Complete	Complete	Complete	Duplicated	Duplicated	Duplicated	3	4	0
58785at7898	Duplicated	Duplicated	Duplicated	Duplicated	Duplicated	Duplicated	Duplicated	0	7	0
58870at7898	Duplicated	Duplicated	Duplicated	Duplicated	Duplicated	Duplicated	Duplicated	0	7	0
59002at7898	Duplicated	Duplicated	Duplicated	Duplicated	Duplicated	Duplicated	Complete	1	6	0
59015at7898	Duplicated	Duplicated	Duplicated	Duplicated	Duplicated	Duplicated	Duplicated	0	7	0
59060at7898	Duplicated	Duplicated	Duplicated	Duplicated	Duplicated	Duplicated	Duplicated	0	7	0
59062at7898	Duplicated	Duplicated	Duplicated	Duplicated	Duplicated	Duplicated	Duplicated	0	7	0
59067at7898	Duplicated	Duplicated	Complete	Duplicated	Duplicated	Duplicated	Duplicated	1	6	0
59148at7898	Duplicated	Complete	Missing	Duplicated	Complete	Duplicated	Complete	3	3	1
59187at7898	Duplicated	Complete	Duplicated	Duplicated	Duplicated	Complete	Duplicated	2	5	0
59240at7898	Duplicated	Duplicated	Duplicated	Duplicated	Complete	Complete	Duplicated	2	5	0
59288at7898	Duplicated	Duplicated	Duplicated	Duplicated	Duplicated	Duplicated	Duplicated	0	7	0
59450at7898	Duplicated	Duplicated	Complete	Duplicated	Duplicated	Duplicated	Duplicated	1	6	0
59451at7898	Duplicated	Duplicated	Complete	Duplicated	Duplicated	Complete	Complete	3	4	0
59716at7898	Duplicated	Duplicated	Duplicated	Duplicated	Duplicated	Duplicated	Duplicated	0	7	0
59743at7898	Duplicated	Duplicated	Duplicated	Duplicated	Duplicated	Duplicated	Duplicated	0	7	0
59787at7898	Duplicated	Complete	Missing	Duplicated	Complete	Complete	Missing	3	2	2
59802at7898	Duplicated	Duplicated	Duplicated	Duplicated	Duplicated	Duplicated	Duplicated	0	7	0
60060at7898	Duplicated	Duplicated	Duplicated	Duplicated	Duplicated	Duplicated	Duplicated	0	7	0
60061at7898	Duplicated	Duplicated	Duplicated	Duplicated	Duplicated	Duplicated	Duplicated	0	7	0
60128at7898	Duplicated	Duplicated	Duplicated	Duplicated	Duplicated	Duplicated	Duplicated	0	7	0
60170at7898	Duplicated	Complete	Missing	Duplicated	Complete	Complete	Duplicated	3	3	1
60173at7898	Duplicated	Duplicated	Duplicated	Duplicated	Duplicated	Duplicated	Duplicated	0	7	0
60442at7898	Duplicated	Complete	Complete	Duplicated	Duplicated	Complete	Duplicated	3	4	0
60569at7898	Duplicated	Duplicated	Duplicated	Duplicated	Duplicated	Duplicated	Duplicated	0	7	0
60770at7898	Duplicated	Duplicated	Duplicated	Duplicated	Duplicated	Duplicated	Duplicated	0	7	0
60874at7898	Duplicated	Duplicated	Duplicated	Duplicated	Duplicated	Duplicated	Duplicated	0	7	0
60934at7898	Duplicated	Duplicated	Complete	Duplicated	Duplicated	Missing	Duplicated	1	5	1
61046at7898	Duplicated	Duplicated	Duplicated	Duplicated	Duplicated	Duplicated	Duplicated	0	7	0
61335at7898	Duplicated	Duplicated	Duplicated	Duplicated	Duplicated	Duplicated	Duplicated	0	7	0
61355at7898	Duplicated	Duplicated	Duplicated	Duplicated	Duplicated	Duplicated	Duplicated	0	7	0
61361at7898	Duplicated	Duplicated	Duplicated	Duplicated	Duplicated	Duplicated	Duplicated	0	7	0
61448at7898	Duplicated	Duplicated	Duplicated	Duplicated	Duplicated	Complete	Duplicated	1	6	0
61460at7898	Duplicated	Duplicated	Complete	Duplicated	Duplicated	Complete	Complete	3	4	0
61487at7898	Duplicated	Duplicated	Complete	Duplicated	Duplicated	Complete	Complete	3	4	0
61503at7898	Duplicated	Duplicated	Duplicated	Duplicated	Duplicated	Duplicated	Duplicated	0	7	0
61506at7898	Duplicated	Duplicated	Duplicated	Duplicated	Duplicated	Duplicated	Duplicated	0	7	0
61540at7898	Duplicated	Duplicated	Duplicated	Duplicated	Duplicated	Duplicated	Complete	1	6	0
61925at7898	Duplicated	Duplicated	Duplicated	Duplicated	Duplicated	Duplicated	Duplicated	0	7	0
62010at7898	Duplicated	Duplicated	Complete	Complete	Complete	Duplicated	Duplicated	3	4	0
62045at7898	Duplicated	Duplicated	Complete	Duplicated	Duplicated	Complete	Duplicated	2	5	0
62090at7898	Duplicated	Duplicated	Duplicated	Duplicated	Duplicated	Duplicated	Duplicated	0	7	0
62445at7898	Duplicated	Duplicated	Duplicated	Duplicated	Duplicated	Duplicated	Duplicated	0	7	0
62562at7898	Duplicated	Complete	Complete	Duplicated	Duplicated	Duplicated	Complete	3	4	0
62661at7898	Duplicated	Duplicated	Duplicated	Duplicated	Duplicated	Duplicated	Duplicated	0	7	0
62740at7898	Duplicated	Duplicated	Duplicated	Duplicated	Duplicated	Duplicated	Duplicated	0	7	0
62882at7898	Duplicated	Duplicated	Duplicated	Duplicated	Duplicated	Duplicated	Duplicated	0	7	0
62890at7898	Duplicated	Duplicated	Duplicated	Duplicated	Duplicated	Duplicated	Duplicated	0	7	0
62906at7898	Duplicated	Duplicated	Duplicated	Duplicated	Duplicated	Duplicated	Duplicated	0	7	0
63047at7898	Duplicated	Duplicated	Missing	Duplicated	Duplicated	Complete	Complete	2	4	1
63053at7898	Duplicated	Complete	Duplicated	Duplicated	Duplicated	Duplicated	Duplicated	1	6	0
63065at7898	Duplicated	Duplicated	Complete	Complete	Complete	Complete	Duplicated	4	3	0
63097at7898	Duplicated	Duplicated	Complete	Duplicated	Complete	Duplicated	Duplicated	2	5	0
63126at7898	Duplicated	Duplicated	Duplicated	Duplicated	Duplicated	Duplicated	Duplicated	0	7	0
63147at7898	Duplicated	Duplicated	Complete	Duplicated	Duplicated	Complete	Duplicated	2	5	0
63294at7898	Duplicated	Duplicated	Duplicated	Duplicated	Duplicated	Complete	Duplicated	1	6	0
63338at7898	Duplicated	Duplicated	Duplicated	Complete	Duplicated	Duplicated	Complete	2	5	0
63404at7898	Duplicated	Duplicated	Duplicated	Duplicated	Duplicated	Duplicated	Duplicated	0	7	0
63647at7898	Duplicated	Duplicated	Duplicated	Duplicated	Duplicated	Duplicated	Complete	1	6	0
63846at7898	Duplicated	Duplicated	Complete	Duplicated	Duplicated	Complete	Duplicated	2	5	0
63861at7898	Duplicated	Duplicated	Duplicated	Duplicated	Duplicated	Duplicated	Duplicated	0	7	0
63964at7898	Duplicated	Duplicated	Duplicated	Duplicated	Duplicated	Duplicated	Duplicated	0	7	0
64083at7898	Duplicated	Duplicated	Fragmented	Duplicated	Complete	Complete	Duplicated	2	4	0
64107at7898	Duplicated	Duplicated	Duplicated	Duplicated	Duplicated	Duplicated	Duplicated	0	7	0
64113at7898	Duplicated	Duplicated	Duplicated	Duplicated	Duplicated	Duplicated	Duplicated	0	7	0
64323at7898	Duplicated	Duplicated	Complete	Duplicated	Duplicated	Duplicated	Duplicated	1	6	0
64475at7898	Duplicated	Duplicated	Duplicated	Complete	Complete	Complete	Complete	4	3	0
64526at7898	Duplicated	Duplicated	Complete	Duplicated	Duplicated	Complete	Duplicated	2	5	0
64540at7898	Duplicated	Duplicated	Duplicated	Duplicated	Duplicated	Duplicated	Duplicated	0	7	0
64619at7898	Duplicated	Duplicated	Duplicated	Duplicated	Duplicated	Duplicated	Duplicated	0	7	0
64741at7898	Duplicated	Duplicated	Complete	Duplicated	Duplicated	Duplicated	Complete	2	5	0
64933at7898	Duplicated	Duplicated	Complete	Duplicated	Duplicated	Complete	Duplicated	2	5	0
65224at7898	Duplicated	Duplicated	Duplicated	Duplicated	Duplicated	Duplicated	Duplicated	0	7	0
65323at7898	Duplicated	Duplicated	Complete	Duplicated	Duplicated	Duplicated	Duplicated	1	6	0
65333at7898	Duplicated	Duplicated	Duplicated	Duplicated	Duplicated	Duplicated	Duplicated	0	7	0
65517at7898	Duplicated	Complete	Missing	Duplicated	Duplicated	Complete	Complete	3	3	1
65610at7898	Duplicated	Duplicated	Complete	Duplicated	Duplicated	Complete	Duplicated	2	5	0
65685at7898	Duplicated	Duplicated	Duplicated	Duplicated	Duplicated	Duplicated	Complete	1	6	0
65702at7898	Duplicated	Duplicated	Duplicated	Duplicated	Complete	Complete	Complete	3	4	0
65830at7898	Duplicated	Duplicated	Duplicated	Duplicated	Duplicated	Duplicated	Duplicated	0	7	0
65922at7898	Duplicated	Duplicated	Duplicated	Duplicated	Duplicated	Complete	Duplicated	1	6	0
65925at7898	Duplicated	Duplicated	Duplicated	Duplicated	Duplicated	Duplicated	Duplicated	0	7	0
65997at7898	Duplicated	Duplicated	Duplicated	Duplicated	Duplicated	Duplicated	Complete	1	6	0
66132at7898	Duplicated	Duplicated	Complete	Duplicated	Duplicated	Duplicated	Complete	2	5	0
66233at7898	Duplicated	Duplicated	Duplicated	Duplicated	Duplicated	Duplicated	Duplicated	0	7	0
66254at7898	Duplicated	Duplicated	Duplicated	Duplicated	Duplicated	Duplicated	Duplicated	0	7	0
66389at7898	Duplicated	Duplicated	Duplicated	Duplicated	Duplicated	Duplicated	Duplicated	0	7	0
66413at7898	Duplicated	Duplicated	Duplicated	Duplicated	Duplicated	Duplicated	Duplicated	0	7	0
66435at7898	Duplicated	Duplicated	Duplicated	Duplicated	Duplicated	Duplicated	Duplicated	0	7	0
66456at7898	Duplicated	Duplicated	Duplicated	Duplicated	Duplicated	Duplicated	Duplicated	0	7	0
66761at7898	Duplicated	Duplicated	Duplicated	Duplicated	Duplicated	Duplicated	Duplicated	0	7	0
66765at7898	Duplicated	Duplicated	Duplicated	Complete	Duplicated	Duplicated	Duplicated	1	6	0
66771at7898	Duplicated	Duplicated	Duplicated	Duplicated	Duplicated	Duplicated	Duplicated	0	7	0
66845at7898	Duplicated	Duplicated	Duplicated	Duplicated	Duplicated	Duplicated	Complete	1	6	0
66871at7898	Duplicated	Duplicated	Duplicated	Duplicated	Duplicated	Duplicated	Duplicated	0	7	0
66925at7898	Duplicated	Duplicated	Complete	Duplicated	Duplicated	Duplicated	Duplicated	1	6	0
67112at7898	Duplicated	Duplicated	Duplicated	Duplicated	Duplicated	Duplicated	Duplicated	0	7	0
67121at7898	Duplicated	Duplicated	Duplicated	Duplicated	Duplicated	Duplicated	Complete	1	6	0
67122at7898	Duplicated	Duplicated	Duplicated	Duplicated	Duplicated	Duplicated	Duplicated	0	7	0
67154at7898	Duplicated	Duplicated	Complete	Duplicated	Duplicated	Duplicated	Duplicated	1	6	0
67182at7898	Duplicated	Duplicated	Duplicated	Duplicated	Duplicated	Duplicated	Duplicated	0	7	0
67246at7898	Duplicated	Duplicated	Missing	Duplicated	Duplicated	Complete	Complete	2	4	1
67325at7898	Duplicated	Duplicated	Duplicated	Duplicated	Duplicated	Duplicated	Duplicated	0	7	0
67426at7898	Duplicated	Duplicated	Duplicated	Duplicated	Duplicated	Duplicated	Duplicated	0	7	0
67485at7898	Duplicated	Duplicated	Duplicated	Duplicated	Duplicated	Complete	Duplicated	1	6	0
67540at7898	Duplicated	Duplicated	Duplicated	Duplicated	Duplicated	Duplicated	Duplicated	0	7	0
67547at7898	Duplicated	Duplicated	Duplicated	Duplicated	Duplicated	Duplicated	Fragmented	0	6	0
67578at7898	Duplicated	Duplicated	Duplicated	Duplicated	Duplicated	Duplicated	Duplicated	0	7	0
67752at7898	Duplicated	Duplicated	Duplicated	Duplicated	Duplicated	Duplicated	Duplicated	0	7	0
67818at7898	Duplicated	Duplicated	Complete	Duplicated	Duplicated	Duplicated	Duplicated	1	6	0
67867at7898	Duplicated	Duplicated	Duplicated	Duplicated	Duplicated	Duplicated	Duplicated	0	7	0
67875at7898	Duplicated	Duplicated	Duplicated	Duplicated	Duplicated	Duplicated	Duplicated	0	7	0
68018at7898	Duplicated	Duplicated	Complete	Duplicated	Complete	Complete	Duplicated	3	4	0
68104at7898	Duplicated	Duplicated	Duplicated	Duplicated	Duplicated	Duplicated	Duplicated	0	7	0
68387at7898	Duplicated	Duplicated	Duplicated	Duplicated	Duplicated	Duplicated	Complete	1	6	0
68465at7898	Duplicated	Duplicated	Duplicated	Duplicated	Duplicated	Complete	Complete	2	5	0
68538at7898	Duplicated	Duplicated	Complete	Duplicated	Duplicated	Duplicated	Duplicated	1	6	0
68580at7898	Duplicated	Duplicated	Duplicated	Duplicated	Duplicated	Duplicated	Complete	1	6	0
68585at7898	Duplicated	Duplicated	Duplicated	Duplicated	Duplicated	Duplicated	Duplicated	0	7	0
68630at7898	Duplicated	Duplicated	Duplicated	Duplicated	Duplicated	Duplicated	Complete	1	6	0
68714at7898	Duplicated	Complete	Complete	Duplicated	Duplicated	Duplicated	Complete	3	4	0
68750at7898	Duplicated	Duplicated	Duplicated	Complete	Duplicated	Duplicated	Duplicated	1	6	0
68752at7898	Duplicated	Duplicated	Duplicated	Duplicated	Duplicated	Complete	Complete	2	5	0
68875at7898	Duplicated	Duplicated	Duplicated	Duplicated	Duplicated	Duplicated	Duplicated	0	7	0
69072at7898	Duplicated	Duplicated	Duplicated	Duplicated	Duplicated	Duplicated	Duplicated	0	7	0
69177at7898	Duplicated	Duplicated	Complete	Duplicated	Duplicated	Duplicated	Complete	2	5	0
69184at7898	Duplicated	Duplicated	Duplicated	Duplicated	Duplicated	Duplicated	Duplicated	0	7	0
69485at7898	Duplicated	Duplicated	Duplicated	Duplicated	Duplicated	Duplicated	Duplicated	0	7	0
69518at7898	Duplicated	Duplicated	Complete	Duplicated	Duplicated	Duplicated	Duplicated	1	6	0
69527at7898	Duplicated	Duplicated	Duplicated	Duplicated	Duplicated	Complete	Duplicated	1	6	0
69641at7898	Duplicated	Duplicated	Duplicated	Duplicated	Duplicated	Duplicated	Duplicated	0	7	0
69656at7898	Duplicated	Duplicated	Complete	Duplicated	Duplicated	Duplicated	Duplicated	1	6	0
69827at7898	Duplicated	Duplicated	Duplicated	Duplicated	Duplicated	Duplicated	Duplicated	0	7	0
69837at7898	Duplicated	Duplicated	Duplicated	Duplicated	Duplicated	Duplicated	Duplicated	0	7	0
70097at7898	Duplicated	Duplicated	Duplicated	Duplicated	Duplicated	Duplicated	Duplicated	0	7	0
70295at7898	Duplicated	Duplicated	Complete	Duplicated	Duplicated	Complete	Complete	3	4	0
70357at7898	Duplicated	Duplicated	Duplicated	Duplicated	Duplicated	Duplicated	Duplicated	0	7	0
70393at7898	Duplicated	Duplicated	Duplicated	Complete	Duplicated	Duplicated	Duplicated	1	6	0
70486at7898	Duplicated	Duplicated	Duplicated	Duplicated	Duplicated	Duplicated	Duplicated	0	7	0
70552at7898	Duplicated	Duplicated	Duplicated	Duplicated	Duplicated	Duplicated	Duplicated	0	7	0
70629at7898	Duplicated	Duplicated	Duplicated	Complete	Duplicated	Duplicated	Duplicated	1	6	0
70703at7898	Duplicated	Duplicated	Complete	Duplicated	Duplicated	Duplicated	Duplicated	1	6	0
71133at7898	Duplicated	Duplicated	Duplicated	Duplicated	Duplicated	Duplicated	Duplicated	0	7	0
71169at7898	Duplicated	Duplicated	Duplicated	Duplicated	Duplicated	Duplicated	Duplicated	0	7	0
71271at7898	Duplicated	Duplicated	Duplicated	Duplicated	Duplicated	Duplicated	Complete	1	6	0
71298at7898	Duplicated	Duplicated	Complete	Duplicated	Duplicated	Complete	Complete	3	4	0
71322at7898	Duplicated	Duplicated	Duplicated	Duplicated	Duplicated	Duplicated	Duplicated	0	7	0
71418at7898	Duplicated	Duplicated	Duplicated	Duplicated	Duplicated	Duplicated	Duplicated	0	7	0
71421at7898	Duplicated	Missing	Complete	Duplicated	Duplicated	Complete	Complete	3	3	1
71426at7898	Duplicated	Duplicated	Duplicated	Duplicated	Duplicated	Duplicated	Duplicated	0	7	0
71633at7898	Duplicated	Duplicated	Duplicated	Duplicated	Duplicated	Duplicated	Duplicated	0	7	0
71872at7898	Duplicated	Duplicated	Duplicated	Duplicated	Duplicated	Duplicated	Duplicated	0	7	0
71989at7898	Duplicated	Duplicated	Duplicated	Duplicated	Duplicated	Duplicated	Duplicated	0	7	0
71996at7898	Duplicated	Duplicated	Duplicated	Duplicated	Duplicated	Duplicated	Duplicated	0	7	0
72387at7898	Duplicated	Duplicated	Duplicated	Duplicated	Duplicated	Duplicated	Duplicated	0	7	0
72506at7898	Duplicated	Duplicated	Duplicated	Duplicated	Duplicated	Complete	Duplicated	1	6	0
72550at7898	Duplicated	Duplicated	Complete	Duplicated	Duplicated	Duplicated	Duplicated	1	6	0
72568at7898	Duplicated	Duplicated	Duplicated	Duplicated	Duplicated	Duplicated	Duplicated	0	7	0
72575at7898	Duplicated	Duplicated	Duplicated	Duplicated	Duplicated	Duplicated	Duplicated	0	7	0
72629at7898	Duplicated	Duplicated	Duplicated	Duplicated	Duplicated	Duplicated	Duplicated	0	7	0
72646at7898	Duplicated	Duplicated	Duplicated	Duplicated	Duplicated	Duplicated	Duplicated	0	7	0
72677at7898	Duplicated	Duplicated	Duplicated	Duplicated	Duplicated	Duplicated	Duplicated	0	7	0
72790at7898	Duplicated	Duplicated	Duplicated	Duplicated	Duplicated	Duplicated	Duplicated	0	7	0
72939at7898	Duplicated	Duplicated	Duplicated	Duplicated	Duplicated	Duplicated	Duplicated	0	7	0
73036at7898	Duplicated	Duplicated	Complete	Duplicated	Complete	Duplicated	Duplicated	2	5	0
73038at7898	Duplicated	Duplicated	Duplicated	Duplicated	Complete	Complete	Duplicated	2	5	0
73111at7898	Duplicated	Duplicated	Duplicated	Duplicated	Duplicated	Duplicated	Duplicated	0	7	0
73128at7898	Duplicated	Duplicated	Duplicated	Duplicated	Duplicated	Duplicated	Complete	1	6	0
73204at7898	Duplicated	Duplicated	Duplicated	Duplicated	Duplicated	Duplicated	Duplicated	0	7	0
73220at7898	Duplicated	Duplicated	Duplicated	Duplicated	Duplicated	Duplicated	Duplicated	0	7	0
73441at7898	Duplicated	Duplicated	Duplicated	Duplicated	Duplicated	Duplicated	Duplicated	0	7	0
73551at7898	Duplicated	Duplicated	Duplicated	Duplicated	Duplicated	Duplicated	Duplicated	0	7	0
73586at7898	Duplicated	Duplicated	Duplicated	Duplicated	Duplicated	Duplicated	Duplicated	0	7	0
73595at7898	Duplicated	Duplicated	Duplicated	Duplicated	Duplicated	Duplicated	Duplicated	0	7	0
73755at7898	Duplicated	Duplicated	Complete	Duplicated	Duplicated	Duplicated	Duplicated	1	6	0
73854at7898	Duplicated	Duplicated	Duplicated	Duplicated	Duplicated	Duplicated	Duplicated	0	7	0
73953at7898	Duplicated	Duplicated	Duplicated	Duplicated	Duplicated	Duplicated	Complete	1	6	0
74231at7898	Duplicated	Duplicated	Duplicated	Duplicated	Duplicated	Duplicated	Duplicated	0	7	0
74237at7898	Duplicated	Duplicated	Duplicated	Duplicated	Duplicated	Duplicated	Duplicated	0	7	0
74241at7898	Duplicated	Duplicated	Duplicated	Duplicated	Duplicated	Duplicated	Duplicated	0	7	0
74344at7898	Duplicated	Duplicated	Duplicated	Duplicated	Duplicated	Duplicated	Duplicated	0	7	0
74383at7898	Duplicated	Complete	Complete	Duplicated	Complete	Duplicated	Duplicated	3	4	0
74444at7898	Duplicated	Complete	Complete	Complete	Complete	Complete	Duplicated	5	2	0
74487at7898	Duplicated	Duplicated	Duplicated	Duplicated	Duplicated	Duplicated	Duplicated	0	7	0
74704at7898	Duplicated	Duplicated	Duplicated	Duplicated	Duplicated	Duplicated	Duplicated	0	7	0
74786at7898	Duplicated	Duplicated	Duplicated	Duplicated	Duplicated	Duplicated	Duplicated	0	7	0
74830at7898	Duplicated	Duplicated	Complete	Duplicated	Complete	Complete	Duplicated	3	4	0
74855at7898	Duplicated	Duplicated	Duplicated	Duplicated	Duplicated	Duplicated	Duplicated	0	7	0
74883at7898	Duplicated	Duplicated	Duplicated	Duplicated	Duplicated	Duplicated	Duplicated	0	7	0
74897at7898	Duplicated	Duplicated	Duplicated	Duplicated	Duplicated	Duplicated	Complete	1	6	0
75013at7898	Duplicated	Duplicated	Complete	Duplicated	Duplicated	Duplicated	Duplicated	1	6	0
75081at7898	Duplicated	Duplicated	Duplicated	Duplicated	Duplicated	Duplicated	Duplicated	0	7	0
75084at7898	Duplicated	Duplicated	Duplicated	Duplicated	Duplicated	Duplicated	Duplicated	0	7	0
75109at7898	Duplicated	Duplicated	Duplicated	Duplicated	Duplicated	Duplicated	Duplicated	0	7	0
75316at7898	Duplicated	Duplicated	Duplicated	Duplicated	Duplicated	Complete	Duplicated	1	6	0
75349at7898	Duplicated	Duplicated	Duplicated	Duplicated	Duplicated	Duplicated	Duplicated	0	7	0
75433at7898	Duplicated	Duplicated	Complete	Duplicated	Duplicated	Duplicated	Duplicated	1	6	0
75441at7898	Duplicated	Duplicated	Duplicated	Duplicated	Duplicated	Duplicated	Duplicated	0	7	0
75447at7898	Duplicated	Duplicated	Duplicated	Complete	Complete	Complete	Duplicated	3	4	0
75459at7898	Duplicated	Duplicated	Complete	Duplicated	Duplicated	Complete	Duplicated	2	5	0
75520at7898	Duplicated	Duplicated	Duplicated	Duplicated	Duplicated	Duplicated	Duplicated	0	7	0
75524at7898	Duplicated	Duplicated	Duplicated	Complete	Duplicated	Duplicated	Duplicated	1	6	0
75561at7898	Duplicated	Complete	Missing	Duplicated	Duplicated	Duplicated	Duplicated	1	5	1
75660at7898	Duplicated	Complete	Duplicated	Duplicated	Duplicated	Duplicated	Complete	2	5	0
75764at7898	Duplicated	Duplicated	Duplicated	Duplicated	Duplicated	Duplicated	Duplicated	0	7	0
75782at7898	Duplicated	Duplicated	Duplicated	Duplicated	Duplicated	Duplicated	Duplicated	0	7	0
75861at7898	Duplicated	Duplicated	Duplicated	Duplicated	Duplicated	Duplicated	Duplicated	0	7	0
76092at7898	Duplicated	Duplicated	Duplicated	Duplicated	Duplicated	Duplicated	Duplicated	0	7	0
76295at7898	Duplicated	Complete	Complete	Complete	Complete	Complete	Duplicated	5	2	0
76303at7898	Duplicated	Complete	Complete	Duplicated	Complete	Complete	Missing	4	2	1
76563at7898	Duplicated	Duplicated	Complete	Duplicated	Duplicated	Duplicated	Complete	2	5	0
76622at7898	Duplicated	Duplicated	Duplicated	Duplicated	Duplicated	Duplicated	Duplicated	0	7	0
76629at7898	Duplicated	Duplicated	Duplicated	Duplicated	Duplicated	Duplicated	Duplicated	0	7	0
76643at7898	Duplicated	Missing	Missing	Duplicated	Duplicated	Missing	Complete	1	3	3
76809at7898	Duplicated	Duplicated	Complete	Duplicated	Duplicated	Duplicated	Duplicated	1	6	0
76827at7898	Duplicated	Duplicated	Duplicated	Duplicated	Duplicated	Duplicated	Duplicated	0	7	0
76921at7898	Duplicated	Duplicated	Duplicated	Duplicated	Duplicated	Duplicated	Duplicated	0	7	0
76989at7898	Duplicated	Complete	Complete	Complete	Duplicated	Duplicated	Complete	4	3	0
77099at7898	Duplicated	Complete	Complete	Duplicated	Complete	Complete	Duplicated	4	3	0
77107at7898	Duplicated	Complete	Complete	Complete	Duplicated	Fragmented	Duplicated	3	3	0
77119at7898	Duplicated	Duplicated	Duplicated	Duplicated	Complete	Complete	Duplicated	2	5	0
77302at7898	Duplicated	Duplicated	Duplicated	Duplicated	Complete	Complete	Complete	3	4	0
77339at7898	Duplicated	Duplicated	Duplicated	Duplicated	Duplicated	Duplicated	Duplicated	0	7	0
77367at7898	Duplicated	Complete	Complete	Complete	Complete	Complete	Duplicated	5	2	0
77417at7898	Duplicated	Duplicated	Complete	Complete	Duplicated	Duplicated	Duplicated	2	5	0
77573at7898	Duplicated	Duplicated	Duplicated	Duplicated	Duplicated	Duplicated	Complete	1	6	0
77631at7898	Duplicated	Duplicated	Duplicated	Complete	Duplicated	Duplicated	Duplicated	1	6	0
77670at7898	Duplicated	Duplicated	Duplicated	Duplicated	Duplicated	Duplicated	Duplicated	0	7	0
78035at7898	Duplicated	Complete	Duplicated	Duplicated	Duplicated	Duplicated	Duplicated	1	6	0
78081at7898	Duplicated	Duplicated	Duplicated	Complete	Duplicated	Duplicated	Duplicated	1	6	0
78141at7898	Duplicated	Duplicated	Duplicated	Duplicated	Duplicated	Duplicated	Complete	1	6	0
78170at7898	Duplicated	Duplicated	Duplicated	Duplicated	Duplicated	Duplicated	Duplicated	0	7	0
78367at7898	Duplicated	Duplicated	Duplicated	Complete	Complete	Complete	Complete	4	3	0
78511at7898	Duplicated	Duplicated	Duplicated	Duplicated	Duplicated	Duplicated	Duplicated	0	7	0
78568at7898	Duplicated	Duplicated	Duplicated	Duplicated	Duplicated	Duplicated	Duplicated	0	7	0
78584at7898	Duplicated	Duplicated	Duplicated	Duplicated	Duplicated	Duplicated	Duplicated	0	7	0
78658at7898	Duplicated	Duplicated	Duplicated	Duplicated	Duplicated	Complete	Complete	2	5	0
78810at7898	Duplicated	Duplicated	Duplicated	Duplicated	Duplicated	Duplicated	Duplicated	0	7	0
78830at7898	Duplicated	Duplicated	Duplicated	Complete	Duplicated	Duplicated	Duplicated	1	6	0
78846at7898	Duplicated	Duplicated	Duplicated	Duplicated	Duplicated	Duplicated	Duplicated	0	7	0
78924at7898	Duplicated	Duplicated	Duplicated	Duplicated	Duplicated	Duplicated	Duplicated	0	7	0
78962at7898	Duplicated	Duplicated	Duplicated	Duplicated	Duplicated	Duplicated	Duplicated	0	7	0
78979at7898	Duplicated	Complete	Fragmented	Duplicated	Duplicated	Complete	Complete	3	3	0
78990at7898	Duplicated	Duplicated	Duplicated	Duplicated	Complete	Complete	Duplicated	2	5	0
79141at7898	Duplicated	Duplicated	Duplicated	Duplicated	Duplicated	Duplicated	Duplicated	0	7	0
79282at7898	Duplicated	Duplicated	Duplicated	Duplicated	Duplicated	Duplicated	Duplicated	0	7	0
79295at7898	Duplicated	Duplicated	Duplicated	Duplicated	Duplicated	Duplicated	Duplicated	0	7	0
79391at7898	Duplicated	Duplicated	Complete	Duplicated	Duplicated	Duplicated	Duplicated	1	6	0
79494at7898	Duplicated	Duplicated	Duplicated	Duplicated	Duplicated	Duplicated	Duplicated	0	7	0
79518at7898	Duplicated	Duplicated	Duplicated	Duplicated	Duplicated	Duplicated	Duplicated	0	7	0
79601at7898	Duplicated	Duplicated	Duplicated	Duplicated	Duplicated	Duplicated	Duplicated	0	7	0
79672at7898	Duplicated	Duplicated	Duplicated	Duplicated	Duplicated	Duplicated	Complete	1	6	0
79685at7898	Duplicated	Duplicated	Duplicated	Duplicated	Duplicated	Duplicated	Duplicated	0	7	0
79766at7898	Duplicated	Duplicated	Duplicated	Duplicated	Duplicated	Duplicated	Duplicated	0	7	0
80115at7898	Duplicated	Duplicated	Complete	Duplicated	Duplicated	Duplicated	Duplicated	1	6	0
80149at7898	Duplicated	Duplicated	Duplicated	Duplicated	Duplicated	Duplicated	Duplicated	0	7	0
80377at7898	Duplicated	Duplicated	Duplicated	Duplicated	Duplicated	Duplicated	Duplicated	0	7	0
80417at7898	Duplicated	Duplicated	Duplicated	Duplicated	Duplicated	Complete	Duplicated	1	6	0
80420at7898	Duplicated	Duplicated	Duplicated	Duplicated	Duplicated	Duplicated	Complete	1	6	0
80473at7898	Duplicated	Duplicated	Duplicated	Duplicated	Duplicated	Duplicated	Duplicated	0	7	0
80583at7898	Duplicated	Duplicated	Duplicated	Duplicated	Duplicated	Duplicated	Duplicated	0	7	0
80687at7898	Duplicated	Duplicated	Complete	Duplicated	Duplicated	Complete	Complete	3	4	0
80723at7898	Duplicated	Complete	Complete	Duplicated	Duplicated	Fragmented	Complete	3	3	0
80818at7898	Duplicated	Duplicated	Duplicated	Duplicated	Duplicated	Duplicated	Duplicated	0	7	0
81016at7898	Duplicated	Duplicated	Duplicated	Duplicated	Duplicated	Duplicated	Duplicated	0	7	0
81021at7898	Duplicated	Duplicated	Duplicated	Duplicated	Duplicated	Duplicated	Duplicated	0	7	0
81049at7898	Duplicated	Duplicated	Duplicated	Duplicated	Duplicated	Duplicated	Duplicated	0	7	0
81157at7898	Duplicated	Complete	Complete	Duplicated	Duplicated	Duplicated	Duplicated	2	5	0
81325at7898	Duplicated	Duplicated	Duplicated	Complete	Complete	Duplicated	Duplicated	2	5	0
81367at7898	Duplicated	Duplicated	Duplicated	Duplicated	Duplicated	Duplicated	Duplicated	0	7	0
81616at7898	Duplicated	Duplicated	Duplicated	Duplicated	Duplicated	Duplicated	Duplicated	0	7	0
81630at7898	Duplicated	Duplicated	Duplicated	Duplicated	Duplicated	Complete	Duplicated	1	6	0
81656at7898	Duplicated	Duplicated	Duplicated	Duplicated	Duplicated	Duplicated	Duplicated	0	7	0
81689at7898	Duplicated	Duplicated	Duplicated	Duplicated	Duplicated	Duplicated	Duplicated	0	7	0
81795at7898	Duplicated	Duplicated	Duplicated	Duplicated	Duplicated	Duplicated	Duplicated	0	7	0
81807at7898	Duplicated	Complete	Complete	Duplicated	Duplicated	Duplicated	Duplicated	2	5	0
81846at7898	Duplicated	Duplicated	Duplicated	Duplicated	Duplicated	Duplicated	Duplicated	0	7	0
81891at7898	Duplicated	Duplicated	Duplicated	Duplicated	Duplicated	Duplicated	Duplicated	0	7	0
81897at7898	Duplicated	Duplicated	Duplicated	Duplicated	Duplicated	Duplicated	Duplicated	0	7	0
82002at7898	Duplicated	Duplicated	Complete	Duplicated	Duplicated	Duplicated	Duplicated	1	6	0
82055at7898	Duplicated	Duplicated	Duplicated	Duplicated	Duplicated	Duplicated	Duplicated	0	7	0
82116at7898	Duplicated	Duplicated	Duplicated	Complete	Duplicated	Duplicated	Duplicated	1	6	0
82219at7898	Duplicated	Duplicated	Complete	Duplicated	Duplicated	Duplicated	Duplicated	1	6	0
82238at7898	Duplicated	Duplicated	Complete	Duplicated	Duplicated	Duplicated	Duplicated	1	6	0
82257at7898	Duplicated	Duplicated	Duplicated	Duplicated	Duplicated	Duplicated	Complete	1	6	0
82299at7898	Duplicated	Duplicated	Complete	Duplicated	Duplicated	Complete	Complete	3	4	0
82550at7898	Duplicated	Duplicated	Complete	Duplicated	Duplicated	Duplicated	Duplicated	1	6	0
82821at7898	Duplicated	Duplicated	Duplicated	Duplicated	Duplicated	Duplicated	Duplicated	0	7	0
82863at7898	Duplicated	Duplicated	Duplicated	Duplicated	Duplicated	Duplicated	Duplicated	0	7	0
82991at7898	Duplicated	Duplicated	Complete	Duplicated	Complete	Complete	Duplicated	3	4	0
83129at7898	Duplicated	Duplicated	Duplicated	Complete	Duplicated	Duplicated	Duplicated	1	6	0
83136at7898	Duplicated	Duplicated	Duplicated	Duplicated	Complete	Duplicated	Duplicated	1	6	0
83194at7898	Duplicated	Duplicated	Complete	Duplicated	Duplicated	Duplicated	Duplicated	1	6	0
83196at7898	Duplicated	Duplicated	Duplicated	Duplicated	Duplicated	Complete	Complete	2	5	0
83204at7898	Duplicated	Duplicated	Duplicated	Duplicated	Duplicated	Duplicated	Duplicated	0	7	0
83257at7898	Duplicated	Duplicated	Duplicated	Duplicated	Duplicated	Duplicated	Duplicated	0	7	0
83521at7898	Duplicated	Duplicated	Complete	Duplicated	Duplicated	Complete	Duplicated	2	5	0
83524at7898	Duplicated	Duplicated	Duplicated	Duplicated	Duplicated	Duplicated	Complete	1	6	0
83555at7898	Duplicated	Duplicated	Duplicated	Duplicated	Duplicated	Duplicated	Duplicated	0	7	0
83663at7898	Duplicated	Duplicated	Complete	Duplicated	Duplicated	Duplicated	Complete	2	5	0
83862at7898	Duplicated	Duplicated	Duplicated	Duplicated	Duplicated	Duplicated	Duplicated	0	7	0
84000at7898	Duplicated	Duplicated	Duplicated	Complete	Complete	Complete	Complete	4	3	0
84009at7898	Duplicated	Duplicated	Duplicated	Duplicated	Duplicated	Duplicated	Duplicated	0	7	0
84052at7898	Duplicated	Duplicated	Duplicated	Duplicated	Duplicated	Duplicated	Complete	1	6	0
84058at7898	Duplicated	Duplicated	Complete	Duplicated	Duplicated	Complete	Complete	3	4	0
84226at7898	Duplicated	Duplicated	Complete	Duplicated	Duplicated	Duplicated	Duplicated	1	6	0
84240at7898	Duplicated	Duplicated	Duplicated	Duplicated	Duplicated	Duplicated	Duplicated	0	7	0
84320at7898	Duplicated	Complete	Complete	Duplicated	Duplicated	Duplicated	Duplicated	2	5	0
84755at7898	Duplicated	Duplicated	Duplicated	Duplicated	Duplicated	Duplicated	Duplicated	0	7	0
84773at7898	Duplicated	Duplicated	Duplicated	Duplicated	Duplicated	Duplicated	Duplicated	0	7	0
84879at7898	Duplicated	Duplicated	Duplicated	Duplicated	Duplicated	Duplicated	Duplicated	0	7	0
84884at7898	Duplicated	Duplicated	Duplicated	Complete	Complete	Duplicated	Duplicated	2	5	0
84915at7898	Duplicated	Duplicated	Duplicated	Duplicated	Duplicated	Duplicated	Duplicated	0	7	0
85113at7898	Duplicated	Duplicated	Duplicated	Duplicated	Duplicated	Duplicated	Duplicated	0	7	0
85205at7898	Duplicated	Duplicated	Complete	Duplicated	Duplicated	Duplicated	Duplicated	1	6	0
85264at7898	Duplicated	Duplicated	Duplicated	Duplicated	Duplicated	Duplicated	Duplicated	0	7	0
85318at7898	Duplicated	Duplicated	Complete	Duplicated	Duplicated	Duplicated	Duplicated	1	6	0
85350at7898	Duplicated	Duplicated	Duplicated	Duplicated	Duplicated	Duplicated	Duplicated	0	7	0
85407at7898	Duplicated	Duplicated	Duplicated	Duplicated	Duplicated	Duplicated	Duplicated	0	7	0
85468at7898	Duplicated	Duplicated	Duplicated	Duplicated	Duplicated	Duplicated	Duplicated	0	7	0
85494at7898	Duplicated	Duplicated	Duplicated	Duplicated	Duplicated	Duplicated	Duplicated	0	7	0
85866at7898	Duplicated	Duplicated	Duplicated	Duplicated	Duplicated	Duplicated	Duplicated	0	7	0
86171at7898	Duplicated	Duplicated	Duplicated	Duplicated	Duplicated	Duplicated	Duplicated	0	7	0
86188at7898	Duplicated	Duplicated	Duplicated	Duplicated	Duplicated	Duplicated	Complete	1	6	0
86228at7898	Duplicated	Duplicated	Duplicated	Duplicated	Duplicated	Duplicated	Duplicated	0	7	0
86250at7898	Duplicated	Complete	Complete	Duplicated	Duplicated	Complete	Complete	4	3	0
86429at7898	Duplicated	Duplicated	Duplicated	Duplicated	Duplicated	Duplicated	Duplicated	0	7	0
86473at7898	Duplicated	Duplicated	Duplicated	Duplicated	Duplicated	Duplicated	Duplicated	0	7	0
86496at7898	Duplicated	Duplicated	Duplicated	Duplicated	Duplicated	Duplicated	Duplicated	0	7	0
86573at7898	Duplicated	Duplicated	Duplicated	Duplicated	Complete	Complete	Duplicated	2	5	0
86651at7898	Duplicated	Duplicated	Duplicated	Duplicated	Duplicated	Duplicated	Duplicated	0	7	0
86692at7898	Duplicated	Duplicated	Duplicated	Duplicated	Duplicated	Duplicated	Duplicated	0	7	0
86776at7898	Duplicated	Duplicated	Duplicated	Duplicated	Duplicated	Duplicated	Duplicated	0	7	0
86874at7898	Duplicated	Duplicated	Duplicated	Duplicated	Duplicated	Duplicated	Duplicated	0	7	0
86952at7898	Duplicated	Duplicated	Duplicated	Duplicated	Duplicated	Duplicated	Duplicated	0	7	0
87100at7898	Duplicated	Duplicated	Complete	Duplicated	Duplicated	Duplicated	Duplicated	1	6	0
87214at7898	Duplicated	Duplicated	Duplicated	Duplicated	Duplicated	Duplicated	Duplicated	0	7	0
87291at7898	Duplicated	Duplicated	Missing	Duplicated	Complete	Complete	Duplicated	2	4	1
87301at7898	Duplicated	Duplicated	Duplicated	Duplicated	Duplicated	Duplicated	Duplicated	0	7	0
87391at7898	Duplicated	Duplicated	Duplicated	Duplicated	Duplicated	Duplicated	Duplicated	0	7	0
87446at7898	Duplicated	Duplicated	Complete	Complete	Duplicated	Duplicated	Duplicated	2	5	0
87546at7898	Duplicated	Duplicated	Duplicated	Duplicated	Duplicated	Duplicated	Complete	1	6	0
87559at7898	Duplicated	Duplicated	Duplicated	Duplicated	Duplicated	Duplicated	Duplicated	0	7	0
87601at7898	Duplicated	Duplicated	Duplicated	Duplicated	Duplicated	Duplicated	Duplicated	0	7	0
87658at7898	Duplicated	Duplicated	Complete	Duplicated	Duplicated	Duplicated	Complete	2	5	0
87784at7898	Duplicated	Duplicated	Duplicated	Duplicated	Duplicated	Duplicated	Duplicated	0	7	0
87913at7898	Duplicated	Duplicated	Duplicated	Duplicated	Duplicated	Duplicated	Complete	1	6	0
87943at7898	Duplicated	Duplicated	Complete	Duplicated	Duplicated	Complete	Duplicated	2	5	0
87992at7898	Duplicated	Duplicated	Duplicated	Duplicated	Duplicated	Duplicated	Duplicated	0	7	0
88025at7898	Duplicated	Duplicated	Duplicated	Duplicated	Duplicated	Duplicated	Duplicated	0	7	0
88055at7898	Duplicated	Duplicated	Duplicated	Duplicated	Complete	Complete	Duplicated	2	5	0
88070at7898	Duplicated	Duplicated	Duplicated	Duplicated	Duplicated	Duplicated	Duplicated	0	7	0
88282at7898	Duplicated	Duplicated	Duplicated	Duplicated	Duplicated	Duplicated	Duplicated	0	7	0
88351at7898	Duplicated	Missing	Duplicated	Complete	Complete	Complete	Duplicated	3	3	1
88370at7898	Duplicated	Complete	Complete	Duplicated	Duplicated	Complete	Complete	4	3	0
88541at7898	Duplicated	Duplicated	Complete	Complete	Duplicated	Duplicated	Complete	3	4	0
88716at7898	Duplicated	Duplicated	Complete	Duplicated	Duplicated	Complete	Duplicated	2	5	0
88845at7898	Duplicated	Duplicated	Duplicated	Duplicated	Duplicated	Duplicated	Duplicated	0	7	0
88955at7898	Duplicated	Duplicated	Complete	Duplicated	Duplicated	Complete	Duplicated	2	5	0
88968at7898	Duplicated	Duplicated	Complete	Duplicated	Duplicated	Duplicated	Duplicated	1	6	0
88988at7898	Duplicated	Duplicated	Duplicated	Duplicated	Duplicated	Duplicated	Duplicated	0	7	0
89072at7898	Duplicated	Duplicated	Duplicated	Duplicated	Complete	Complete	Duplicated	2	5	0
89146at7898	Duplicated	Duplicated	Duplicated	Duplicated	Duplicated	Duplicated	Duplicated	0	7	0
89267at7898	Duplicated	Duplicated	Duplicated	Duplicated	Duplicated	Duplicated	Duplicated	0	7	0
89294at7898	Duplicated	Duplicated	Fragmented	Duplicated	Duplicated	Duplicated	Complete	1	5	0
89298at7898	Duplicated	Duplicated	Duplicated	Duplicated	Duplicated	Duplicated	Duplicated	0	7	0
89380at7898	Duplicated	Duplicated	Complete	Duplicated	Duplicated	Duplicated	Duplicated	1	6	0
89467at7898	Duplicated	Duplicated	Duplicated	Complete	Complete	Complete	Duplicated	3	4	0
89663at7898	Duplicated	Duplicated	Duplicated	Duplicated	Duplicated	Duplicated	Duplicated	0	7	0
90053at7898	Duplicated	Duplicated	Duplicated	Duplicated	Duplicated	Duplicated	Duplicated	0	7	0
90138at7898	Duplicated	Duplicated	Duplicated	Duplicated	Duplicated	Complete	Duplicated	1	6	0
90238at7898	Duplicated	Duplicated	Duplicated	Duplicated	Duplicated	Duplicated	Duplicated	0	7	0
90314at7898	Duplicated	Duplicated	Duplicated	Duplicated	Duplicated	Duplicated	Duplicated	0	7	0
90390at7898	Duplicated	Duplicated	Duplicated	Complete	Duplicated	Duplicated	Duplicated	1	6	0
90442at7898	Duplicated	Duplicated	Duplicated	Duplicated	Duplicated	Duplicated	Duplicated	0	7	0
90498at7898	Duplicated	Duplicated	Duplicated	Duplicated	Duplicated	Duplicated	Duplicated	0	7	0
90550at7898	Duplicated	Duplicated	Duplicated	Duplicated	Duplicated	Duplicated	Complete	1	6	0
90567at7898	Duplicated	Duplicated	Duplicated	Duplicated	Duplicated	Duplicated	Complete	1	6	0
90593at7898	Duplicated	Duplicated	Duplicated	Duplicated	Complete	Complete	Duplicated	2	5	0
90804at7898	Duplicated	Duplicated	Duplicated	Duplicated	Duplicated	Duplicated	Duplicated	0	7	0
90806at7898	Duplicated	Duplicated	Complete	Complete	Complete	Duplicated	Duplicated	3	4	0
90858at7898	Duplicated	Duplicated	Duplicated	Duplicated	Duplicated	Duplicated	Duplicated	0	7	0
90959at7898	Duplicated	Complete	Complete	Duplicated	Duplicated	Duplicated	Complete	3	4	0
90996at7898	Duplicated	Duplicated	Duplicated	Duplicated	Duplicated	Complete	Complete	2	5	0
91030at7898	Duplicated	Duplicated	Duplicated	Duplicated	Duplicated	Duplicated	Duplicated	0	7	0
91115at7898	Duplicated	Complete	Complete	Duplicated	Duplicated	Fragmented	Complete	3	3	0
91147at7898	Duplicated	Duplicated	Duplicated	Duplicated	Duplicated	Duplicated	Duplicated	0	7	0
91529at7898	Duplicated	Duplicated	Duplicated	Duplicated	Duplicated	Duplicated	Duplicated	0	7	0
91550at7898	Duplicated	Duplicated	Duplicated	Duplicated	Complete	Duplicated	Duplicated	1	6	0
91597at7898	Duplicated	Duplicated	Duplicated	Duplicated	Duplicated	Duplicated	Duplicated	0	7	0
91719at7898	Duplicated	Duplicated	Duplicated	Duplicated	Duplicated	Duplicated	Duplicated	0	7	0
91720at7898	Duplicated	Duplicated	Duplicated	Duplicated	Duplicated	Duplicated	Duplicated	0	7	0
91731at7898	Duplicated	Duplicated	Duplicated	Duplicated	Duplicated	Duplicated	Duplicated	0	7	0
91818at7898	Duplicated	Duplicated	Duplicated	Duplicated	Duplicated	Duplicated	Complete	1	6	0
91906at7898	Duplicated	Duplicated	Duplicated	Duplicated	Duplicated	Duplicated	Duplicated	0	7	0
91924at7898	Duplicated	Duplicated	Duplicated	Duplicated	Duplicated	Duplicated	Duplicated	0	7	0
92023at7898	Duplicated	Duplicated	Duplicated	Duplicated	Duplicated	Duplicated	Duplicated	0	7	0
92062at7898	Duplicated	Duplicated	Duplicated	Duplicated	Duplicated	Duplicated	Duplicated	0	7	0
92153at7898	Duplicated	Missing	Missing	Duplicated	Duplicated	Complete	Complete	2	3	2
92174at7898	Duplicated	Duplicated	Duplicated	Duplicated	Duplicated	Complete	Duplicated	1	6	0
92234at7898	Duplicated	Duplicated	Complete	Duplicated	Duplicated	Duplicated	Duplicated	1	6	0
92236at7898	Duplicated	Duplicated	Duplicated	Duplicated	Duplicated	Duplicated	Duplicated	0	7	0
92289at7898	Duplicated	Duplicated	Complete	Duplicated	Duplicated	Complete	Complete	3	4	0
92498at7898	Duplicated	Duplicated	Duplicated	Duplicated	Duplicated	Duplicated	Duplicated	0	7	0
92625at7898	Duplicated	Duplicated	Duplicated	Duplicated	Duplicated	Duplicated	Complete	1	6	0
92637at7898	Duplicated	Duplicated	Complete	Duplicated	Duplicated	Complete	Duplicated	2	5	0
92707at7898	Duplicated	Duplicated	Duplicated	Duplicated	Duplicated	Duplicated	Duplicated	0	7	0
92891at7898	Duplicated	Complete	Complete	Duplicated	Duplicated	Complete	Complete	4	3	0
92963at7898	Duplicated	Complete	Complete	Duplicated	Duplicated	Fragmented	Duplicated	2	4	0
93212at7898	Duplicated	Duplicated	Complete	Duplicated	Duplicated	Complete	Duplicated	2	5	0
93229at7898	Duplicated	Duplicated	Duplicated	Duplicated	Duplicated	Duplicated	Duplicated	0	7	0
93244at7898	Duplicated	Duplicated	Duplicated	Duplicated	Duplicated	Duplicated	Complete	1	6	0
93322at7898	Duplicated	Complete	Complete	Complete	Duplicated	Complete	Complete	5	2	0
93379at7898	Duplicated	Duplicated	Duplicated	Duplicated	Complete	Complete	Duplicated	2	5	0
93403at7898	Duplicated	Duplicated	Duplicated	Duplicated	Duplicated	Duplicated	Duplicated	0	7	0
93458at7898	Duplicated	Duplicated	Missing	Complete	Complete	Complete	Complete	4	2	1
93637at7898	Duplicated	Duplicated	Duplicated	Complete	Duplicated	Duplicated	Duplicated	1	6	0
93913at7898	Duplicated	Duplicated	Duplicated	Duplicated	Duplicated	Duplicated	Duplicated	0	7	0
93951at7898	Duplicated	Duplicated	Duplicated	Duplicated	Duplicated	Duplicated	Duplicated	0	7	0
94030at7898	Duplicated	Duplicated	Duplicated	Duplicated	Duplicated	Duplicated	Duplicated	0	7	0
94156at7898	Duplicated	Duplicated	Duplicated	Duplicated	Duplicated	Duplicated	Duplicated	0	7	0
94275at7898	Duplicated	Duplicated	Duplicated	Duplicated	Duplicated	Duplicated	Duplicated	0	7	0
94401at7898	Duplicated	Duplicated	Duplicated	Duplicated	Duplicated	Duplicated	Duplicated	0	7	0
94434at7898	Duplicated	Duplicated	Duplicated	Duplicated	Duplicated	Duplicated	Duplicated	0	7	0
94475at7898	Duplicated	Duplicated	Duplicated	Duplicated	Duplicated	Duplicated	Duplicated	0	7	0
94516at7898	Duplicated	Duplicated	Duplicated	Duplicated	Duplicated	Duplicated	Duplicated	0	7	0
94570at7898	Duplicated	Duplicated	Duplicated	Duplicated	Duplicated	Duplicated	Duplicated	0	7	0
94741at7898	Duplicated	Duplicated	Duplicated	Duplicated	Duplicated	Duplicated	Duplicated	0	7	0
94747at7898	Duplicated	Duplicated	Duplicated	Duplicated	Duplicated	Duplicated	Complete	1	6	0
94890at7898	Duplicated	Duplicated	Duplicated	Duplicated	Duplicated	Duplicated	Duplicated	0	7	0
94944at7898	Duplicated	Duplicated	Duplicated	Duplicated	Duplicated	Duplicated	Duplicated	0	7	0
95105at7898	Duplicated	Duplicated	Duplicated	Duplicated	Duplicated	Duplicated	Duplicated	0	7	0
95156at7898	Duplicated	Duplicated	Duplicated	Duplicated	Duplicated	Duplicated	Duplicated	0	7	0
95284at7898	Duplicated	Duplicated	Duplicated	Duplicated	Duplicated	Duplicated	Duplicated	0	7	0
95485at7898	Duplicated	Fragmented	Missing	Duplicated	Missing	Fragmented	Complete	1	2	2
95509at7898	Duplicated	Duplicated	Duplicated	Duplicated	Duplicated	Duplicated	Complete	1	6	0
95590at7898	Duplicated	Duplicated	Duplicated	Duplicated	Duplicated	Duplicated	Duplicated	0	7	0
95592at7898	Duplicated	Duplicated	Duplicated	Duplicated	Duplicated	Duplicated	Duplicated	0	7	0
95755at7898	Duplicated	Duplicated	Duplicated	Duplicated	Duplicated	Duplicated	Duplicated	0	7	0
95903at7898	Duplicated	Duplicated	Duplicated	Duplicated	Duplicated	Duplicated	Duplicated	0	7	0
96125at7898	Duplicated	Duplicated	Duplicated	Duplicated	Duplicated	Duplicated	Duplicated	0	7	0
96192at7898	Duplicated	Complete	Duplicated	Duplicated	Duplicated	Duplicated	Duplicated	1	6	0
96217at7898	Duplicated	Duplicated	Complete	Duplicated	Duplicated	Duplicated	Complete	2	5	0
96313at7898	Duplicated	Duplicated	Duplicated	Duplicated	Duplicated	Duplicated	Duplicated	0	7	0
96353at7898	Duplicated	Complete	Duplicated	Duplicated	Duplicated	Duplicated	Duplicated	1	6	0
96364at7898	Duplicated	Complete	Fragmented	Duplicated	Duplicated	Complete	Duplicated	2	4	0
96410at7898	Duplicated	Duplicated	Duplicated	Duplicated	Duplicated	Duplicated	Duplicated	0	7	0
96643at7898	Duplicated	Duplicated	Duplicated	Duplicated	Duplicated	Duplicated	Duplicated	0	7	0
96704at7898	Duplicated	Duplicated	Duplicated	Duplicated	Duplicated	Duplicated	Duplicated	0	7	0
96775at7898	Duplicated	Duplicated	Complete	Duplicated	Duplicated	Duplicated	Duplicated	1	6	0
96902at7898	Duplicated	Duplicated	Duplicated	Duplicated	Duplicated	Duplicated	Duplicated	0	7	0
96913at7898	Duplicated	Duplicated	Duplicated	Duplicated	Duplicated	Duplicated	Duplicated	0	7	0
97125at7898	Duplicated	Duplicated	Duplicated	Duplicated	Duplicated	Duplicated	Duplicated	0	7	0
97195at7898	Duplicated	Duplicated	Duplicated	Duplicated	Duplicated	Duplicated	Duplicated	0	7	0
97208at7898	Duplicated	Duplicated	Duplicated	Duplicated	Duplicated	Duplicated	Duplicated	0	7	0
97325at7898	Duplicated	Duplicated	Duplicated	Duplicated	Duplicated	Duplicated	Duplicated	0	7	0
97365at7898	Duplicated	Duplicated	Duplicated	Duplicated	Duplicated	Duplicated	Duplicated	0	7	0
97376at7898	Duplicated	Duplicated	Duplicated	Duplicated	Duplicated	Duplicated	Duplicated	0	7	0
97404at7898	Duplicated	Duplicated	Complete	Complete	Duplicated	Complete	Complete	4	3	0
97523at7898	Duplicated	Duplicated	Duplicated	Duplicated	Duplicated	Duplicated	Complete	1	6	0
97616at7898	Duplicated	Duplicated	Duplicated	Duplicated	Duplicated	Duplicated	Duplicated	0	7	0
97622at7898	Duplicated	Duplicated	Duplicated	Duplicated	Duplicated	Duplicated	Duplicated	0	7	0
97666at7898	Duplicated	Duplicated	Complete	Complete	Complete	Complete	Complete	5	2	0
97818at7898	Duplicated	Duplicated	Duplicated	Duplicated	Duplicated	Duplicated	Duplicated	0	7	0
97822at7898	Duplicated	Duplicated	Missing	Complete	Duplicated	Complete	Duplicated	2	4	1
97887at7898	Duplicated	Duplicated	Missing	Duplicated	Duplicated	Complete	Duplicated	1	5	1
97941at7898	Duplicated	Duplicated	Duplicated	Duplicated	Duplicated	Duplicated	Duplicated	0	7	0
98046at7898	Duplicated	Duplicated	Duplicated	Duplicated	Duplicated	Duplicated	Duplicated	0	7	0
98211at7898	Duplicated	Duplicated	Duplicated	Duplicated	Duplicated	Duplicated	Duplicated	0	7	0
98322at7898	Duplicated	Duplicated	Duplicated	Duplicated	Duplicated	Duplicated	Duplicated	0	7	0
98351at7898	Duplicated	Duplicated	Duplicated	Duplicated	Duplicated	Duplicated	Duplicated	0	7	0
98371at7898	Duplicated	Duplicated	Duplicated	Duplicated	Duplicated	Duplicated	Duplicated	0	7	0
98440at7898	Duplicated	Duplicated	Duplicated	Duplicated	Duplicated	Duplicated	Duplicated	0	7	0
98443at7898	Duplicated	Duplicated	Duplicated	Duplicated	Duplicated	Duplicated	Complete	1	6	0
98465at7898	Duplicated	Duplicated	Duplicated	Duplicated	Duplicated	Duplicated	Complete	1	6	0
98510at7898	Duplicated	Duplicated	Duplicated	Duplicated	Duplicated	Duplicated	Duplicated	0	7	0
98518at7898	Duplicated	Complete	Complete	Complete	Complete	Complete	Complete	6	1	0
98679at7898	Duplicated	Duplicated	Duplicated	Complete	Duplicated	Duplicated	Duplicated	1	6	0
98982at7898	Duplicated	Duplicated	Duplicated	Duplicated	Duplicated	Duplicated	Complete	1	6	0
99072at7898	Duplicated	Duplicated	Duplicated	Duplicated	Duplicated	Duplicated	Duplicated	0	7	0
99178at7898	Duplicated	Duplicated	Duplicated	Duplicated	Duplicated	Complete	Duplicated	1	6	0
99331at7898	Duplicated	Duplicated	Duplicated	Duplicated	Duplicated	Complete	Duplicated	1	6	0
99429at7898	Duplicated	Duplicated	Duplicated	Duplicated	Duplicated	Duplicated	Duplicated	0	7	0
99467at7898	Duplicated	Duplicated	Duplicated	Complete	Duplicated	Duplicated	Complete	2	5	0
99504at7898	Duplicated	Duplicated	Duplicated	Duplicated	Duplicated	Duplicated	Complete	1	6	0
99552at7898	Duplicated	Duplicated	Duplicated	Duplicated	Duplicated	Duplicated	Duplicated	0	7	0
99554at7898	Duplicated	Duplicated	Duplicated	Duplicated	Duplicated	Duplicated	Duplicated	0	7	0
99735at7898	Duplicated	Duplicated	Duplicated	Duplicated	Duplicated	Duplicated	Duplicated	0	7	0
99805at7898	Duplicated	Duplicated	Complete	Duplicated	Complete	Complete	Complete	4	3	0
100028at7898	Duplicated	Duplicated	Duplicated	Duplicated	Complete	Duplicated	Duplicated	1	6	0
100156at7898	Duplicated	Duplicated	Duplicated	Duplicated	Duplicated	Complete	Duplicated	1	6	0
100311at7898	Duplicated	Duplicated	Duplicated	Complete	Duplicated	Complete	Duplicated	2	5	0
100571at7898	Duplicated	Complete	Complete	Duplicated	Duplicated	Duplicated	Duplicated	2	5	0
100873at7898	Duplicated	Duplicated	Duplicated	Duplicated	Duplicated	Duplicated	Duplicated	0	7	0
100891at7898	Duplicated	Duplicated	Duplicated	Complete	Duplicated	Duplicated	Duplicated	1	6	0
101042at7898	Duplicated	Duplicated	Duplicated	Duplicated	Duplicated	Complete	Complete	2	5	0
101202at7898	Duplicated	Duplicated	Duplicated	Duplicated	Duplicated	Duplicated	Duplicated	0	7	0
101472at7898	Duplicated	Duplicated	Duplicated	Duplicated	Duplicated	Duplicated	Duplicated	0	7	0
101485at7898	Duplicated	Duplicated	Duplicated	Duplicated	Duplicated	Duplicated	Duplicated	0	7	0
101523at7898	Duplicated	Duplicated	Duplicated	Duplicated	Duplicated	Duplicated	Duplicated	0	7	0
101538at7898	Duplicated	Duplicated	Duplicated	Duplicated	Duplicated	Duplicated	Duplicated	0	7	0
101581at7898	Duplicated	Duplicated	Duplicated	Duplicated	Duplicated	Duplicated	Duplicated	0	7	0
101639at7898	Duplicated	Duplicated	Duplicated	Duplicated	Duplicated	Duplicated	Duplicated	0	7	0
101741at7898	Duplicated	Duplicated	Duplicated	Duplicated	Duplicated	Duplicated	Duplicated	0	7	0
101781at7898	Duplicated	Complete	Duplicated	Duplicated	Duplicated	Complete	Duplicated	2	5	0
101819at7898	Duplicated	Duplicated	Duplicated	Duplicated	Duplicated	Duplicated	Duplicated	0	7	0
101900at7898	Duplicated	Duplicated	Duplicated	Complete	Duplicated	Duplicated	Duplicated	1	6	0
102063at7898	Duplicated	Duplicated	Duplicated	Duplicated	Duplicated	Duplicated	Complete	1	6	0
102089at7898	Duplicated	Duplicated	Duplicated	Duplicated	Duplicated	Duplicated	Duplicated	0	7	0
102149at7898	Duplicated	Duplicated	Duplicated	Duplicated	Duplicated	Duplicated	Complete	1	6	0
102160at7898	Duplicated	Complete	Duplicated	Duplicated	Duplicated	Duplicated	Duplicated	1	6	0
102175at7898	Duplicated	Duplicated	Duplicated	Complete	Complete	Complete	Duplicated	3	4	0
102330at7898	Duplicated	Duplicated	Duplicated	Duplicated	Duplicated	Duplicated	Duplicated	0	7	0
102349at7898	Duplicated	Duplicated	Duplicated	Duplicated	Duplicated	Duplicated	Duplicated	0	7	0
102373at7898	Duplicated	Duplicated	Duplicated	Duplicated	Duplicated	Duplicated	Duplicated	0	7	0
102375at7898	Duplicated	Duplicated	Complete	Duplicated	Duplicated	Duplicated	Duplicated	1	6	0
102378at7898	Duplicated	Duplicated	Duplicated	Duplicated	Duplicated	Duplicated	Duplicated	0	7	0
102409at7898	Duplicated	Duplicated	Duplicated	Duplicated	Duplicated	Duplicated	Duplicated	0	7	0
102845at7898	Duplicated	Duplicated	Duplicated	Duplicated	Duplicated	Duplicated	Duplicated	0	7	0
102866at7898	Duplicated	Duplicated	Duplicated	Duplicated	Duplicated	Duplicated	Duplicated	0	7	0
102955at7898	Duplicated	Duplicated	Duplicated	Complete	Duplicated	Complete	Duplicated	2	5	0
102999at7898	Duplicated	Duplicated	Duplicated	Duplicated	Duplicated	Duplicated	Duplicated	0	7	0
103017at7898	Duplicated	Duplicated	Duplicated	Duplicated	Duplicated	Duplicated	Complete	1	6	0
103192at7898	Duplicated	Duplicated	Duplicated	Duplicated	Duplicated	Duplicated	Duplicated	0	7	0
103286at7898	Duplicated	Duplicated	Duplicated	Duplicated	Duplicated	Duplicated	Duplicated	0	7	0
103297at7898	Duplicated	Duplicated	Duplicated	Duplicated	Duplicated	Duplicated	Duplicated	0	7	0
103348at7898	Duplicated	Duplicated	Complete	Duplicated	Duplicated	Duplicated	Duplicated	1	6	0
103362at7898	Duplicated	Duplicated	Missing	Duplicated	Duplicated	Fragmented	Duplicated	0	5	1
103364at7898	Duplicated	Duplicated	Duplicated	Duplicated	Duplicated	Complete	Duplicated	1	6	0
103414at7898	Duplicated	Duplicated	Duplicated	Duplicated	Duplicated	Duplicated	Duplicated	0	7	0
103467at7898	Duplicated	Duplicated	Duplicated	Duplicated	Duplicated	Duplicated	Duplicated	0	7	0
103473at7898	Duplicated	Duplicated	Duplicated	Duplicated	Duplicated	Duplicated	Duplicated	0	7	0
103509at7898	Duplicated	Duplicated	Duplicated	Duplicated	Duplicated	Complete	Duplicated	1	6	0
103547at7898	Duplicated	Duplicated	Duplicated	Duplicated	Duplicated	Duplicated	Complete	1	6	0
103581at7898	Duplicated	Duplicated	Duplicated	Duplicated	Duplicated	Duplicated	Duplicated	0	7	0
103675at7898	Duplicated	Duplicated	Complete	Duplicated	Duplicated	Duplicated	Duplicated	1	6	0
103865at7898	Duplicated	Duplicated	Duplicated	Duplicated	Duplicated	Duplicated	Duplicated	0	7	0
103926at7898	Duplicated	Duplicated	Duplicated	Complete	Duplicated	Duplicated	Duplicated	1	6	0
104103at7898	Duplicated	Duplicated	Duplicated	Duplicated	Duplicated	Duplicated	Duplicated	0	7	0
104187at7898	Duplicated	Duplicated	Duplicated	Duplicated	Duplicated	Duplicated	Complete	1	6	0
104188at7898	Duplicated	Duplicated	Duplicated	Complete	Duplicated	Duplicated	Duplicated	1	6	0
104214at7898	Duplicated	Duplicated	Duplicated	Duplicated	Complete	Complete	Duplicated	2	5	0
104246at7898	Duplicated	Duplicated	Duplicated	Duplicated	Duplicated	Duplicated	Duplicated	0	7	0
104342at7898	Duplicated	Duplicated	Duplicated	Duplicated	Duplicated	Duplicated	Duplicated	0	7	0
104416at7898	Duplicated	Duplicated	Complete	Duplicated	Complete	Complete	Complete	4	3	0
104453at7898	Duplicated	Duplicated	Duplicated	Duplicated	Duplicated	Duplicated	Complete	1	6	0
104624at7898	Duplicated	Duplicated	Duplicated	Complete	Duplicated	Complete	Duplicated	2	5	0
104716at7898	Duplicated	Duplicated	Duplicated	Duplicated	Duplicated	Duplicated	Duplicated	0	7	0
104789at7898	Duplicated	Duplicated	Duplicated	Duplicated	Duplicated	Duplicated	Duplicated	0	7	0
104965at7898	Duplicated	Duplicated	Duplicated	Duplicated	Duplicated	Duplicated	Duplicated	0	7	0
104983at7898	Duplicated	Complete	Complete	Complete	Duplicated	Fragmented	Duplicated	3	3	0
105171at7898	Duplicated	Duplicated	Complete	Duplicated	Duplicated	Duplicated	Duplicated	1	6	0
105186at7898	Duplicated	Duplicated	Duplicated	Duplicated	Duplicated	Duplicated	Duplicated	0	7	0
105215at7898	Duplicated	Duplicated	Duplicated	Duplicated	Duplicated	Duplicated	Duplicated	0	7	0
105249at7898	Duplicated	Duplicated	Duplicated	Duplicated	Duplicated	Duplicated	Duplicated	0	7	0
105260at7898	Duplicated	Duplicated	Complete	Duplicated	Duplicated	Duplicated	Duplicated	1	6	0
105324at7898	Duplicated	Duplicated	Duplicated	Duplicated	Duplicated	Duplicated	Duplicated	0	7	0
105343at7898	Duplicated	Duplicated	Complete	Duplicated	Duplicated	Duplicated	Duplicated	1	6	0
105408at7898	Duplicated	Duplicated	Duplicated	Duplicated	Duplicated	Duplicated	Duplicated	0	7	0
105503at7898	Duplicated	Duplicated	Duplicated	Duplicated	Duplicated	Duplicated	Duplicated	0	7	0
105551at7898	Duplicated	Duplicated	Complete	Duplicated	Duplicated	Duplicated	Duplicated	1	6	0
105584at7898	Duplicated	Duplicated	Duplicated	Duplicated	Duplicated	Duplicated	Duplicated	0	7	0
105591at7898	Duplicated	Duplicated	Duplicated	Duplicated	Duplicated	Duplicated	Duplicated	0	7	0
105670at7898	Duplicated	Duplicated	Duplicated	Duplicated	Duplicated	Duplicated	Duplicated	0	7	0
105789at7898	Duplicated	Duplicated	Duplicated	Duplicated	Duplicated	Duplicated	Duplicated	0	7	0
105792at7898	Duplicated	Duplicated	Duplicated	Duplicated	Duplicated	Duplicated	Duplicated	0	7	0
106052at7898	Duplicated	Duplicated	Duplicated	Duplicated	Duplicated	Duplicated	Duplicated	0	7	0
106078at7898	Duplicated	Duplicated	Duplicated	Duplicated	Duplicated	Duplicated	Duplicated	0	7	0
106177at7898	Duplicated	Duplicated	Duplicated	Duplicated	Duplicated	Duplicated	Duplicated	0	7	0
106334at7898	Duplicated	Duplicated	Duplicated	Duplicated	Duplicated	Duplicated	Duplicated	0	7	0
106506at7898	Duplicated	Complete	Duplicated	Duplicated	Duplicated	Duplicated	Duplicated	1	6	0
106566at7898	Duplicated	Duplicated	Duplicated	Duplicated	Duplicated	Duplicated	Duplicated	0	7	0
106589at7898	Duplicated	Duplicated	Duplicated	Duplicated	Duplicated	Duplicated	Duplicated	0	7	0
106597at7898	Duplicated	Duplicated	Duplicated	Duplicated	Duplicated	Duplicated	Duplicated	0	7	0
106887at7898	Duplicated	Duplicated	Duplicated	Duplicated	Duplicated	Complete	Duplicated	1	6	0
107354at7898	Duplicated	Duplicated	Duplicated	Duplicated	Duplicated	Duplicated	Duplicated	0	7	0
107461at7898	Duplicated	Duplicated	Duplicated	Duplicated	Duplicated	Duplicated	Duplicated	0	7	0
107524at7898	Duplicated	Duplicated	Duplicated	Duplicated	Duplicated	Duplicated	Duplicated	0	7	0
107541at7898	Duplicated	Duplicated	Duplicated	Duplicated	Duplicated	Duplicated	Duplicated	0	7	0
107599at7898	Duplicated	Duplicated	Duplicated	Duplicated	Duplicated	Duplicated	Duplicated	0	7	0
107913at7898	Duplicated	Duplicated	Duplicated	Duplicated	Duplicated	Complete	Duplicated	1	6	0
107943at7898	Duplicated	Duplicated	Duplicated	Duplicated	Duplicated	Duplicated	Duplicated	0	7	0
108007at7898	Duplicated	Duplicated	Duplicated	Duplicated	Duplicated	Duplicated	Duplicated	0	7	0
108047at7898	Duplicated	Duplicated	Duplicated	Duplicated	Duplicated	Duplicated	Duplicated	0	7	0
108069at7898	Duplicated	Duplicated	Complete	Duplicated	Complete	Complete	Complete	4	3	0
108189at7898	Duplicated	Duplicated	Complete	Duplicated	Complete	Complete	Duplicated	3	4	0
108265at7898	Duplicated	Duplicated	Duplicated	Duplicated	Duplicated	Duplicated	Duplicated	0	7	0
108571at7898	Duplicated	Duplicated	Duplicated	Duplicated	Duplicated	Complete	Duplicated	1	6	0
108608at7898	Duplicated	Duplicated	Duplicated	Duplicated	Complete	Complete	Duplicated	2	5	0
108610at7898	Duplicated	Duplicated	Complete	Duplicated	Duplicated	Fragmented	Duplicated	1	5	0
108624at7898	Duplicated	Duplicated	Duplicated	Duplicated	Duplicated	Duplicated	Duplicated	0	7	0
108681at7898	Duplicated	Duplicated	Duplicated	Duplicated	Duplicated	Duplicated	Duplicated	0	7	0
108742at7898	Duplicated	Duplicated	Duplicated	Duplicated	Duplicated	Duplicated	Duplicated	0	7	0
108833at7898	Duplicated	Duplicated	Complete	Complete	Complete	Complete	Complete	5	2	0
108975at7898	Duplicated	Duplicated	Duplicated	Duplicated	Duplicated	Duplicated	Complete	1	6	0
109207at7898	Duplicated	Duplicated	Duplicated	Duplicated	Complete	Duplicated	Duplicated	1	6	0
109378at7898	Duplicated	Duplicated	Duplicated	Duplicated	Duplicated	Duplicated	Duplicated	0	7	0
109565at7898	Duplicated	Duplicated	Duplicated	Duplicated	Duplicated	Complete	Duplicated	1	6	0
109670at7898	Duplicated	Duplicated	Complete	Duplicated	Duplicated	Duplicated	Duplicated	1	6	0
109749at7898	Duplicated	Duplicated	Duplicated	Duplicated	Duplicated	Duplicated	Duplicated	0	7	0
109796at7898	Duplicated	Duplicated	Duplicated	Duplicated	Duplicated	Duplicated	Duplicated	0	7	0
110001at7898	Duplicated	Duplicated	Duplicated	Duplicated	Duplicated	Complete	Duplicated	1	6	0
110018at7898	Duplicated	Duplicated	Duplicated	Duplicated	Duplicated	Complete	Duplicated	1	6	0
110114at7898	Duplicated	Duplicated	Duplicated	Duplicated	Duplicated	Duplicated	Duplicated	0	7	0
110347at7898	Duplicated	Duplicated	Duplicated	Duplicated	Duplicated	Duplicated	Duplicated	0	7	0
110364at7898	Duplicated	Duplicated	Duplicated	Complete	Duplicated	Duplicated	Complete	2	5	0
110427at7898	Duplicated	Duplicated	Duplicated	Duplicated	Duplicated	Complete	Duplicated	1	6	0
110669at7898	Duplicated	Duplicated	Duplicated	Duplicated	Duplicated	Duplicated	Duplicated	0	7	0
110768at7898	Duplicated	Duplicated	Duplicated	Duplicated	Duplicated	Duplicated	Duplicated	0	7	0
110769at7898	Duplicated	Duplicated	Duplicated	Duplicated	Duplicated	Duplicated	Complete	1	6	0
111241at7898	Duplicated	Duplicated	Duplicated	Duplicated	Duplicated	Duplicated	Duplicated	0	7	0
111272at7898	Duplicated	Duplicated	Duplicated	Duplicated	Duplicated	Complete	Duplicated	1	6	0
111533at7898	Duplicated	Duplicated	Duplicated	Complete	Duplicated	Duplicated	Duplicated	1	6	0
111694at7898	Duplicated	Duplicated	Duplicated	Duplicated	Duplicated	Duplicated	Duplicated	0	7	0
111756at7898	Duplicated	Duplicated	Duplicated	Duplicated	Duplicated	Duplicated	Duplicated	0	7	0
111879at7898	Duplicated	Duplicated	Duplicated	Duplicated	Duplicated	Duplicated	Duplicated	0	7	0
112092at7898	Duplicated	Duplicated	Duplicated	Duplicated	Duplicated	Duplicated	Duplicated	0	7	0
112172at7898	Duplicated	Complete	Complete	Complete	Duplicated	Complete	Duplicated	4	3	0
112198at7898	Duplicated	Complete	Missing	Duplicated	Duplicated	Complete	Duplicated	2	4	1
112214at7898	Duplicated	Duplicated	Duplicated	Duplicated	Duplicated	Duplicated	Duplicated	0	7	0
112514at7898	Duplicated	Missing	Missing	Duplicated	Duplicated	Missing	Duplicated	0	4	3
112533at7898	Duplicated	Duplicated	Duplicated	Duplicated	Duplicated	Duplicated	Duplicated	0	7	0
112575at7898	Duplicated	Duplicated	Duplicated	Duplicated	Duplicated	Duplicated	Duplicated	0	7	0
112608at7898	Duplicated	Duplicated	Duplicated	Duplicated	Complete	Duplicated	Duplicated	1	6	0
112615at7898	Duplicated	Duplicated	Duplicated	Duplicated	Duplicated	Duplicated	Complete	1	6	0
112648at7898	Duplicated	Duplicated	Duplicated	Duplicated	Duplicated	Duplicated	Duplicated	0	7	0
112660at7898	Duplicated	Duplicated	Duplicated	Duplicated	Duplicated	Duplicated	Duplicated	0	7	0
112661at7898	Duplicated	Duplicated	Duplicated	Duplicated	Duplicated	Duplicated	Duplicated	0	7	0
112711at7898	Duplicated	Duplicated	Duplicated	Duplicated	Duplicated	Duplicated	Duplicated	0	7	0
112728at7898	Duplicated	Duplicated	Duplicated	Duplicated	Duplicated	Duplicated	Duplicated	0	7	0
112965at7898	Duplicated	Complete	Complete	Duplicated	Duplicated	Duplicated	Duplicated	2	5	0
112996at7898	Duplicated	Missing	Complete	Duplicated	Duplicated	Complete	Complete	3	3	1
113115at7898	Duplicated	Duplicated	Duplicated	Duplicated	Duplicated	Duplicated	Duplicated	0	7	0
113140at7898	Duplicated	Duplicated	Complete	Duplicated	Duplicated	Duplicated	Duplicated	1	6	0
113462at7898	Duplicated	Duplicated	Duplicated	Complete	Duplicated	Duplicated	Duplicated	1	6	0
113465at7898	Duplicated	Duplicated	Duplicated	Complete	Duplicated	Duplicated	Complete	2	5	0
113518at7898	Duplicated	Duplicated	Complete	Duplicated	Duplicated	Duplicated	Complete	2	5	0
113694at7898	Duplicated	Complete	Complete	Complete	Duplicated	Duplicated	Duplicated	3	4	0
113789at7898	Duplicated	Duplicated	Complete	Duplicated	Duplicated	Duplicated	Duplicated	1	6	0
113818at7898	Duplicated	Duplicated	Duplicated	Duplicated	Duplicated	Duplicated	Duplicated	0	7	0
113824at7898	Duplicated	Duplicated	Duplicated	Duplicated	Duplicated	Duplicated	Duplicated	0	7	0
113891at7898	Duplicated	Duplicated	Duplicated	Complete	Duplicated	Duplicated	Duplicated	1	6	0
114080at7898	Duplicated	Duplicated	Duplicated	Duplicated	Duplicated	Duplicated	Duplicated	0	7	0
114083at7898	Duplicated	Duplicated	Duplicated	Duplicated	Duplicated	Duplicated	Duplicated	0	7	0
114087at7898	Duplicated	Duplicated	Duplicated	Duplicated	Duplicated	Duplicated	Complete	1	6	0
114088at7898	Duplicated	Complete	Complete	Duplicated	Duplicated	Complete	Duplicated	3	4	0
114186at7898	Duplicated	Duplicated	Duplicated	Duplicated	Duplicated	Duplicated	Duplicated	0	7	0
114218at7898	Duplicated	Duplicated	Duplicated	Duplicated	Duplicated	Duplicated	Duplicated	0	7	0
114427at7898	Duplicated	Duplicated	Duplicated	Duplicated	Duplicated	Duplicated	Duplicated	0	7	0
114443at7898	Duplicated	Duplicated	Duplicated	Duplicated	Duplicated	Duplicated	Duplicated	0	7	0
114667at7898	Duplicated	Duplicated	Complete	Duplicated	Duplicated	Duplicated	Duplicated	1	6	0
114700at7898	Duplicated	Duplicated	Duplicated	Duplicated	Duplicated	Duplicated	Duplicated	0	7	0
114729at7898	Duplicated	Duplicated	Duplicated	Duplicated	Duplicated	Duplicated	Duplicated	0	7	0
114736at7898	Duplicated	Duplicated	Duplicated	Duplicated	Duplicated	Complete	Duplicated	1	6	0
114849at7898	Duplicated	Duplicated	Duplicated	Duplicated	Duplicated	Duplicated	Duplicated	0	7	0
114876at7898	Duplicated	Duplicated	Duplicated	Complete	Duplicated	Duplicated	Duplicated	1	6	0
115081at7898	Duplicated	Duplicated	Complete	Duplicated	Duplicated	Duplicated	Duplicated	1	6	0
115115at7898	Duplicated	Duplicated	Duplicated	Duplicated	Duplicated	Duplicated	Duplicated	0	7	0
115261at7898	Duplicated	Duplicated	Complete	Duplicated	Duplicated	Duplicated	Duplicated	1	6	0
115431at7898	Duplicated	Duplicated	Duplicated	Duplicated	Duplicated	Duplicated	Duplicated	0	7	0
115483at7898	Duplicated	Duplicated	Duplicated	Duplicated	Duplicated	Duplicated	Duplicated	0	7	0
115486at7898	Duplicated	Duplicated	Duplicated	Duplicated	Duplicated	Duplicated	Duplicated	0	7	0
115506at7898	Duplicated	Complete	Duplicated	Duplicated	Duplicated	Duplicated	Duplicated	1	6	0
115592at7898	Duplicated	Duplicated	Complete	Duplicated	Duplicated	Duplicated	Duplicated	1	6	0
115717at7898	Duplicated	Complete	Complete	Duplicated	Duplicated	Duplicated	Duplicated	2	5	0
115960at7898	Duplicated	Duplicated	Duplicated	Duplicated	Duplicated	Duplicated	Duplicated	0	7	0
115967at7898	Duplicated	Duplicated	Complete	Duplicated	Duplicated	Duplicated	Duplicated	1	6	0
116062at7898	Duplicated	Duplicated	Duplicated	Duplicated	Duplicated	Complete	Duplicated	1	6	0
116094at7898	Duplicated	Duplicated	Complete	Duplicated	Duplicated	Duplicated	Duplicated	1	6	0
116156at7898	Duplicated	Duplicated	Duplicated	Complete	Duplicated	Duplicated	Duplicated	1	6	0
116181at7898	Duplicated	Duplicated	Duplicated	Complete	Complete	Duplicated	Duplicated	2	5	0
116228at7898	Duplicated	Duplicated	Duplicated	Duplicated	Duplicated	Duplicated	Duplicated	0	7	0
116241at7898	Duplicated	Duplicated	Duplicated	Duplicated	Complete	Complete	Duplicated	2	5	0
116288at7898	Duplicated	Duplicated	Complete	Complete	Duplicated	Duplicated	Complete	3	4	0
116396at7898	Duplicated	Duplicated	Complete	Duplicated	Duplicated	Duplicated	Duplicated	1	6	0
116623at7898	Duplicated	Duplicated	Duplicated	Duplicated	Complete	Duplicated	Duplicated	1	6	0
116649at7898	Duplicated	Duplicated	Duplicated	Duplicated	Duplicated	Duplicated	Duplicated	0	7	0
117085at7898	Duplicated	Duplicated	Duplicated	Duplicated	Duplicated	Duplicated	Duplicated	0	7	0
117126at7898	Duplicated	Complete	Duplicated	Complete	Complete	Complete	Duplicated	4	3	0
117272at7898	Duplicated	Complete	Missing	Duplicated	Duplicated	Duplicated	Complete	2	4	1
117314at7898	Duplicated	Duplicated	Complete	Duplicated	Duplicated	Complete	Duplicated	2	5	0
117446at7898	Duplicated	Duplicated	Duplicated	Duplicated	Duplicated	Duplicated	Duplicated	0	7	0
117611at7898	Duplicated	Duplicated	Complete	Duplicated	Duplicated	Duplicated	Duplicated	1	6	0
117931at7898	Duplicated	Duplicated	Complete	Complete	Complete	Complete	Complete	5	2	0
117934at7898	Duplicated	Duplicated	Duplicated	Duplicated	Duplicated	Duplicated	Duplicated	0	7	0
118023at7898	Duplicated	Duplicated	Complete	Duplicated	Duplicated	Complete	Duplicated	2	5	0
118146at7898	Duplicated	Duplicated	Duplicated	Duplicated	Duplicated	Duplicated	Duplicated	0	7	0
118176at7898	Duplicated	Complete	Missing	Complete	Duplicated	Missing	Duplicated	2	3	2
118181at7898	Duplicated	Duplicated	Duplicated	Duplicated	Duplicated	Duplicated	Duplicated	0	7	0
118403at7898	Duplicated	Duplicated	Duplicated	Duplicated	Duplicated	Duplicated	Duplicated	0	7	0
118434at7898	Duplicated	Duplicated	Duplicated	Duplicated	Duplicated	Duplicated	Duplicated	0	7	0
118484at7898	Duplicated	Duplicated	Duplicated	Duplicated	Duplicated	Duplicated	Duplicated	0	7	0
118569at7898	Duplicated	Duplicated	Duplicated	Duplicated	Duplicated	Duplicated	Duplicated	0	7	0
118600at7898	Duplicated	Duplicated	Duplicated	Duplicated	Duplicated	Duplicated	Duplicated	0	7	0
118698at7898	Duplicated	Duplicated	Duplicated	Duplicated	Duplicated	Duplicated	Duplicated	0	7	0
118733at7898	Duplicated	Duplicated	Complete	Duplicated	Duplicated	Duplicated	Duplicated	1	6	0
118799at7898	Duplicated	Duplicated	Complete	Complete	Complete	Complete	Duplicated	4	3	0
118888at7898	Duplicated	Duplicated	Duplicated	Duplicated	Duplicated	Duplicated	Duplicated	0	7	0
118953at7898	Duplicated	Duplicated	Duplicated	Duplicated	Duplicated	Duplicated	Complete	1	6	0
118960at7898	Duplicated	Duplicated	Duplicated	Duplicated	Complete	Complete	Duplicated	2	5	0
119097at7898	Duplicated	Duplicated	Duplicated	Duplicated	Duplicated	Duplicated	Duplicated	0	7	0
119157at7898	Duplicated	Duplicated	Duplicated	Duplicated	Duplicated	Complete	Duplicated	1	6	0
119161at7898	Duplicated	Duplicated	Duplicated	Duplicated	Duplicated	Duplicated	Complete	1	6	0
119168at7898	Duplicated	Duplicated	Duplicated	Duplicated	Complete	Complete	Complete	3	4	0
119357at7898	Duplicated	Duplicated	Complete	Duplicated	Complete	Complete	Complete	4	3	0
119441at7898	Duplicated	Duplicated	Duplicated	Duplicated	Duplicated	Duplicated	Duplicated	0	7	0
119526at7898	Duplicated	Duplicated	Duplicated	Duplicated	Duplicated	Duplicated	Duplicated	0	7	0
119554at7898	Duplicated	Duplicated	Duplicated	Duplicated	Duplicated	Duplicated	Duplicated	0	7	0
119561at7898	Duplicated	Duplicated	Complete	Duplicated	Duplicated	Duplicated	Duplicated	1	6	0
119726at7898	Duplicated	Duplicated	Duplicated	Duplicated	Duplicated	Duplicated	Duplicated	0	7	0
119807at7898	Duplicated	Complete	Duplicated	Duplicated	Duplicated	Duplicated	Duplicated	1	6	0
119977at7898	Duplicated	Duplicated	Duplicated	Duplicated	Duplicated	Duplicated	Duplicated	0	7	0
120088at7898	Duplicated	Complete	Fragmented	Duplicated	Duplicated	Complete	Complete	3	3	0
120168at7898	Duplicated	Duplicated	Duplicated	Duplicated	Duplicated	Duplicated	Duplicated	0	7	0
120216at7898	Duplicated	Duplicated	Complete	Duplicated	Duplicated	Duplicated	Complete	2	5	0
120238at7898	Duplicated	Duplicated	Duplicated	Duplicated	Duplicated	Duplicated	Duplicated	0	7	0
120503at7898	Duplicated	Duplicated	Duplicated	Duplicated	Duplicated	Duplicated	Duplicated	0	7	0
120510at7898	Duplicated	Duplicated	Duplicated	Duplicated	Duplicated	Duplicated	Duplicated	0	7	0
120581at7898	Duplicated	Duplicated	Fragmented	Duplicated	Duplicated	Duplicated	Complete	1	5	0
120644at7898	Duplicated	Duplicated	Duplicated	Duplicated	Duplicated	Duplicated	Duplicated	0	7	0
120762at7898	Duplicated	Duplicated	Duplicated	Duplicated	Duplicated	Duplicated	Duplicated	0	7	0
120849at7898	Duplicated	Duplicated	Duplicated	Duplicated	Duplicated	Complete	Complete	2	5	0
120870at7898	Duplicated	Duplicated	Complete	Duplicated	Duplicated	Duplicated	Duplicated	1	6	0
120998at7898	Duplicated	Complete	Duplicated	Duplicated	Duplicated	Duplicated	Duplicated	1	6	0
121111at7898	Duplicated	Duplicated	Duplicated	Duplicated	Duplicated	Duplicated	Duplicated	0	7	0
121154at7898	Duplicated	Duplicated	Duplicated	Duplicated	Duplicated	Duplicated	Duplicated	0	7	0
121209at7898	Duplicated	Duplicated	Complete	Duplicated	Complete	Duplicated	Duplicated	2	5	0
121271at7898	Duplicated	Duplicated	Duplicated	Duplicated	Duplicated	Complete	Duplicated	1	6	0
121320at7898	Duplicated	Complete	Duplicated	Duplicated	Duplicated	Duplicated	Complete	2	5	0
121394at7898	Duplicated	Duplicated	Duplicated	Duplicated	Duplicated	Duplicated	Duplicated	0	7	0
121451at7898	Duplicated	Duplicated	Duplicated	Duplicated	Duplicated	Complete	Duplicated	1	6	0
121501at7898	Duplicated	Duplicated	Duplicated	Duplicated	Duplicated	Duplicated	Duplicated	0	7	0
121539at7898	Duplicated	Duplicated	Complete	Duplicated	Duplicated	Duplicated	Duplicated	1	6	0
121663at7898	Duplicated	Duplicated	Duplicated	Duplicated	Duplicated	Duplicated	Duplicated	0	7	0
121884at7898	Duplicated	Duplicated	Duplicated	Duplicated	Duplicated	Duplicated	Duplicated	0	7	0
122208at7898	Duplicated	Duplicated	Duplicated	Duplicated	Duplicated	Duplicated	Duplicated	0	7	0
122289at7898	Duplicated	Duplicated	Duplicated	Duplicated	Duplicated	Duplicated	Duplicated	0	7	0
122416at7898	Duplicated	Duplicated	Duplicated	Duplicated	Duplicated	Duplicated	Duplicated	0	7	0
122499at7898	Duplicated	Duplicated	Duplicated	Duplicated	Duplicated	Duplicated	Duplicated	0	7	0
122554at7898	Duplicated	Duplicated	Duplicated	Duplicated	Duplicated	Duplicated	Duplicated	0	7	0
122559at7898	Duplicated	Duplicated	Duplicated	Duplicated	Duplicated	Duplicated	Complete	1	6	0
122590at7898	Duplicated	Duplicated	Complete	Complete	Complete	Fragmented	Duplicated	3	3	0
122740at7898	Duplicated	Complete	Missing	Duplicated	Complete	Complete	Duplicated	3	3	1
122828at7898	Duplicated	Duplicated	Duplicated	Duplicated	Duplicated	Duplicated	Duplicated	0	7	0
123003at7898	Duplicated	Duplicated	Complete	Duplicated	Duplicated	Duplicated	Complete	2	5	0
123062at7898	Duplicated	Duplicated	Duplicated	Duplicated	Duplicated	Duplicated	Duplicated	0	7	0
123126at7898	Duplicated	Duplicated	Complete	Duplicated	Duplicated	Duplicated	Duplicated	1	6	0
123172at7898	Duplicated	Duplicated	Duplicated	Duplicated	Duplicated	Complete	Duplicated	1	6	0
123220at7898	Duplicated	Duplicated	Duplicated	Duplicated	Duplicated	Duplicated	Duplicated	0	7	0
123421at7898	Duplicated	Duplicated	Complete	Duplicated	Duplicated	Duplicated	Complete	2	5	0
123447at7898	Duplicated	Duplicated	Duplicated	Duplicated	Duplicated	Duplicated	Duplicated	0	7	0
123608at7898	Duplicated	Duplicated	Complete	Duplicated	Duplicated	Duplicated	Duplicated	1	6	0
123631at7898	Duplicated	Complete	Complete	Complete	Complete	Complete	Duplicated	5	2	0
123675at7898	Duplicated	Complete	Complete	Duplicated	Duplicated	Duplicated	Duplicated	2	5	0
123755at7898	Duplicated	Duplicated	Duplicated	Duplicated	Duplicated	Duplicated	Duplicated	0	7	0
123806at7898	Duplicated	Duplicated	Duplicated	Duplicated	Duplicated	Duplicated	Duplicated	0	7	0
123818at7898	Duplicated	Duplicated	Complete	Duplicated	Duplicated	Duplicated	Duplicated	1	6	0
123835at7898	Duplicated	Duplicated	Duplicated	Duplicated	Duplicated	Duplicated	Duplicated	0	7	0
123839at7898	Duplicated	Complete	Missing	Complete	Duplicated	Complete	Duplicated	3	3	1
124008at7898	Duplicated	Duplicated	Duplicated	Duplicated	Duplicated	Complete	Duplicated	1	6	0
124022at7898	Duplicated	Complete	Complete	Duplicated	Duplicated	Complete	Complete	4	3	0
124058at7898	Duplicated	Duplicated	Duplicated	Duplicated	Duplicated	Duplicated	Complete	1	6	0
124088at7898	Duplicated	Duplicated	Duplicated	Duplicated	Duplicated	Complete	Duplicated	1	6	0
124200at7898	Duplicated	Duplicated	Duplicated	Duplicated	Duplicated	Duplicated	Duplicated	0	7	0
124333at7898	Duplicated	Duplicated	Duplicated	Duplicated	Duplicated	Duplicated	Duplicated	0	7	0
124360at7898	Duplicated	Duplicated	Duplicated	Duplicated	Duplicated	Duplicated	Duplicated	0	7	0
124451at7898	Duplicated	Duplicated	Duplicated	Duplicated	Complete	Duplicated	Duplicated	1	6	0
124736at7898	Duplicated	Duplicated	Duplicated	Duplicated	Duplicated	Complete	Duplicated	1	6	0
124775at7898	Duplicated	Duplicated	Duplicated	Duplicated	Duplicated	Duplicated	Duplicated	0	7	0
125009at7898	Duplicated	Duplicated	Duplicated	Duplicated	Duplicated	Duplicated	Duplicated	0	7	0
125052at7898	Duplicated	Duplicated	Duplicated	Duplicated	Duplicated	Complete	Duplicated	1	6	0
125098at7898	Duplicated	Duplicated	Duplicated	Duplicated	Duplicated	Duplicated	Duplicated	0	7	0
125163at7898	Duplicated	Complete	Duplicated	Duplicated	Duplicated	Duplicated	Complete	2	5	0
125242at7898	Duplicated	Duplicated	Complete	Duplicated	Duplicated	Complete	Duplicated	2	5	0
125470at7898	Duplicated	Complete	Complete	Duplicated	Duplicated	Duplicated	Complete	3	4	0
125481at7898	Duplicated	Duplicated	Duplicated	Duplicated	Duplicated	Duplicated	Duplicated	0	7	0
125596at7898	Duplicated	Complete	Complete	Duplicated	Duplicated	Duplicated	Complete	3	4	0
125731at7898	Duplicated	Duplicated	Duplicated	Duplicated	Duplicated	Complete	Duplicated	1	6	0
125810at7898	Duplicated	Duplicated	Duplicated	Duplicated	Duplicated	Duplicated	Duplicated	0	7	0
125819at7898	Duplicated	Duplicated	Duplicated	Duplicated	Complete	Complete	Complete	3	4	0
126037at7898	Duplicated	Duplicated	Duplicated	Complete	Duplicated	Complete	Complete	3	4	0
126039at7898	Duplicated	Duplicated	Duplicated	Duplicated	Duplicated	Complete	Duplicated	1	6	0
126234at7898	Duplicated	Duplicated	Duplicated	Duplicated	Duplicated	Duplicated	Duplicated	0	7	0
126272at7898	Duplicated	Duplicated	Duplicated	Duplicated	Duplicated	Duplicated	Duplicated	0	7	0
126374at7898	Duplicated	Duplicated	Duplicated	Duplicated	Duplicated	Duplicated	Duplicated	0	7	0
126484at7898	Duplicated	Duplicated	Duplicated	Duplicated	Duplicated	Duplicated	Duplicated	0	7	0
126596at7898	Duplicated	Duplicated	Duplicated	Duplicated	Duplicated	Duplicated	Duplicated	0	7	0
126612at7898	Duplicated	Duplicated	Complete	Duplicated	Duplicated	Duplicated	Duplicated	1	6	0
126647at7898	Duplicated	Complete	Complete	Duplicated	Complete	Complete	Duplicated	4	3	0
126654at7898	Duplicated	Duplicated	Duplicated	Duplicated	Duplicated	Duplicated	Duplicated	0	7	0
126676at7898	Duplicated	Duplicated	Duplicated	Duplicated	Duplicated	Complete	Duplicated	1	6	0
126882at7898	Duplicated	Duplicated	Duplicated	Duplicated	Duplicated	Duplicated	Duplicated	0	7	0
127020at7898	Duplicated	Complete	Complete	Duplicated	Duplicated	Duplicated	Complete	3	4	0
127030at7898	Duplicated	Duplicated	Complete	Duplicated	Duplicated	Duplicated	Duplicated	1	6	0
127129at7898	Duplicated	Duplicated	Duplicated	Duplicated	Duplicated	Duplicated	Complete	1	6	0
127192at7898	Duplicated	Duplicated	Duplicated	Duplicated	Duplicated	Duplicated	Duplicated	0	7	0
127196at7898	Duplicated	Duplicated	Duplicated	Duplicated	Duplicated	Duplicated	Duplicated	0	7	0
127314at7898	Duplicated	Duplicated	Duplicated	Duplicated	Duplicated	Duplicated	Duplicated	0	7	0
127798at7898	Duplicated	Duplicated	Duplicated	Duplicated	Duplicated	Duplicated	Complete	1	6	0
127959at7898	Duplicated	Duplicated	Duplicated	Duplicated	Duplicated	Duplicated	Complete	1	6	0
128010at7898	Duplicated	Duplicated	Duplicated	Duplicated	Duplicated	Duplicated	Duplicated	0	7	0
128018at7898	Duplicated	Duplicated	Duplicated	Duplicated	Duplicated	Duplicated	Duplicated	0	7	0
128021at7898	Duplicated	Duplicated	Duplicated	Complete	Complete	Complete	Duplicated	3	4	0
128066at7898	Duplicated	Duplicated	Duplicated	Duplicated	Duplicated	Complete	Duplicated	1	6	0
128072at7898	Duplicated	Duplicated	Duplicated	Duplicated	Duplicated	Duplicated	Duplicated	0	7	0
128143at7898	Duplicated	Duplicated	Duplicated	Duplicated	Duplicated	Duplicated	Duplicated	0	7	0
128161at7898	Duplicated	Duplicated	Duplicated	Duplicated	Duplicated	Duplicated	Duplicated	0	7	0
128163at7898	Duplicated	Duplicated	Duplicated	Duplicated	Duplicated	Duplicated	Duplicated	0	7	0
128214at7898	Duplicated	Duplicated	Duplicated	Duplicated	Duplicated	Duplicated	Duplicated	0	7	0
128252at7898	Duplicated	Duplicated	Complete	Duplicated	Duplicated	Duplicated	Duplicated	1	6	0
128254at7898	Duplicated	Duplicated	Duplicated	Duplicated	Duplicated	Duplicated	Duplicated	0	7	0
128315at7898	Duplicated	Duplicated	Duplicated	Duplicated	Duplicated	Duplicated	Duplicated	0	7	0
128381at7898	Duplicated	Complete	Duplicated	Duplicated	Duplicated	Duplicated	Duplicated	1	6	0
128548at7898	Duplicated	Duplicated	Duplicated	Duplicated	Duplicated	Duplicated	Duplicated	0	7	0
128722at7898	Duplicated	Duplicated	Duplicated	Duplicated	Duplicated	Duplicated	Duplicated	0	7	0
128881at7898	Duplicated	Duplicated	Duplicated	Duplicated	Duplicated	Duplicated	Duplicated	0	7	0
129008at7898	Duplicated	Duplicated	Duplicated	Duplicated	Duplicated	Duplicated	Duplicated	0	7	0
129070at7898	Duplicated	Duplicated	Duplicated	Duplicated	Duplicated	Duplicated	Complete	1	6	0
129108at7898	Duplicated	Duplicated	Duplicated	Duplicated	Duplicated	Duplicated	Duplicated	0	7	0
129265at7898	Duplicated	Duplicated	Duplicated	Duplicated	Duplicated	Duplicated	Duplicated	0	7	0
129369at7898	Duplicated	Duplicated	Duplicated	Duplicated	Duplicated	Duplicated	Duplicated	0	7	0
129456at7898	Duplicated	Duplicated	Complete	Duplicated	Duplicated	Duplicated	Duplicated	1	6	0
129524at7898	Duplicated	Duplicated	Duplicated	Duplicated	Duplicated	Duplicated	Duplicated	0	7	0
129555at7898	Duplicated	Duplicated	Duplicated	Duplicated	Duplicated	Duplicated	Duplicated	0	7	0
129688at7898	Duplicated	Duplicated	Duplicated	Duplicated	Duplicated	Duplicated	Duplicated	0	7	0
129720at7898	Duplicated	Duplicated	Duplicated	Duplicated	Duplicated	Duplicated	Duplicated	0	7	0
129806at7898	Duplicated	Duplicated	Duplicated	Duplicated	Duplicated	Duplicated	Duplicated	0	7	0
129827at7898	Duplicated	Complete	Complete	Complete	Complete	Complete	Duplicated	5	2	0
129907at7898	Duplicated	Duplicated	Duplicated	Duplicated	Duplicated	Duplicated	Duplicated	0	7	0
130095at7898	Duplicated	Duplicated	Duplicated	Duplicated	Duplicated	Duplicated	Duplicated	0	7	0
130369at7898	Duplicated	Duplicated	Complete	Duplicated	Duplicated	Duplicated	Duplicated	1	6	0
130517at7898	Duplicated	Duplicated	Duplicated	Duplicated	Duplicated	Duplicated	Duplicated	0	7	0
130597at7898	Duplicated	Duplicated	Duplicated	Duplicated	Duplicated	Duplicated	Duplicated	0	7	0
130668at7898	Duplicated	Duplicated	Duplicated	Duplicated	Duplicated	Duplicated	Duplicated	0	7	0
130768at7898	Duplicated	Duplicated	Duplicated	Duplicated	Duplicated	Duplicated	Duplicated	0	7	0
130844at7898	Duplicated	Duplicated	Duplicated	Complete	Duplicated	Duplicated	Duplicated	1	6	0
130857at7898	Duplicated	Duplicated	Duplicated	Duplicated	Duplicated	Duplicated	Duplicated	0	7	0
130931at7898	Duplicated	Duplicated	Duplicated	Duplicated	Duplicated	Duplicated	Duplicated	0	7	0
131018at7898	Duplicated	Duplicated	Duplicated	Duplicated	Duplicated	Duplicated	Duplicated	0	7	0
131099at7898	Duplicated	Duplicated	Complete	Duplicated	Duplicated	Duplicated	Duplicated	1	6	0
131150at7898	Duplicated	Duplicated	Duplicated	Duplicated	Duplicated	Complete	Duplicated	1	6	0
131172at7898	Duplicated	Duplicated	Duplicated	Duplicated	Duplicated	Duplicated	Duplicated	0	7	0
131219at7898	Duplicated	Duplicated	Duplicated	Duplicated	Duplicated	Duplicated	Duplicated	0	7	0
131401at7898	Duplicated	Complete	Complete	Complete	Complete	Complete	Complete	6	1	0
131511at7898	Duplicated	Duplicated	Duplicated	Duplicated	Duplicated	Duplicated	Duplicated	0	7	0
131577at7898	Duplicated	Duplicated	Duplicated	Duplicated	Duplicated	Duplicated	Duplicated	0	7	0
131763at7898	Duplicated	Duplicated	Duplicated	Duplicated	Complete	Duplicated	Duplicated	1	6	0
131889at7898	Duplicated	Complete	Complete	Complete	Duplicated	Duplicated	Duplicated	3	4	0
131936at7898	Duplicated	Duplicated	Duplicated	Duplicated	Duplicated	Duplicated	Complete	1	6	0
131970at7898	Duplicated	Duplicated	Duplicated	Duplicated	Duplicated	Duplicated	Duplicated	0	7	0
131982at7898	Duplicated	Duplicated	Complete	Complete	Duplicated	Complete	Duplicated	3	4	0
132034at7898	Duplicated	Duplicated	Duplicated	Duplicated	Duplicated	Duplicated	Duplicated	0	7	0
132114at7898	Duplicated	Duplicated	Complete	Duplicated	Complete	Complete	Complete	4	3	0
132119at7898	Duplicated	Duplicated	Complete	Complete	Complete	Complete	Complete	5	2	0
132289at7898	Duplicated	Duplicated	Duplicated	Duplicated	Duplicated	Duplicated	Duplicated	0	7	0
132320at7898	Duplicated	Complete	Complete	Duplicated	Duplicated	Duplicated	Duplicated	2	5	0
132458at7898	Duplicated	Missing	Missing	Duplicated	Duplicated	Fragmented	Duplicated	0	4	2
132462at7898	Duplicated	Duplicated	Duplicated	Duplicated	Duplicated	Duplicated	Duplicated	0	7	0
132482at7898	Duplicated	Duplicated	Duplicated	Duplicated	Duplicated	Duplicated	Duplicated	0	7	0
132607at7898	Duplicated	Duplicated	Duplicated	Duplicated	Duplicated	Duplicated	Duplicated	0	7	0
132795at7898	Duplicated	Duplicated	Duplicated	Duplicated	Duplicated	Duplicated	Duplicated	0	7	0
132908at7898	Duplicated	Duplicated	Duplicated	Duplicated	Duplicated	Duplicated	Duplicated	0	7	0
132958at7898	Duplicated	Duplicated	Duplicated	Duplicated	Duplicated	Duplicated	Duplicated	0	7	0
133030at7898	Duplicated	Duplicated	Duplicated	Duplicated	Duplicated	Duplicated	Duplicated	0	7	0
133155at7898	Duplicated	Duplicated	Duplicated	Duplicated	Duplicated	Duplicated	Duplicated	0	7	0
133707at7898	Duplicated	Duplicated	Complete	Duplicated	Duplicated	Complete	Duplicated	2	5	0
133785at7898	Duplicated	Duplicated	Duplicated	Duplicated	Duplicated	Duplicated	Duplicated	0	7	0
133837at7898	Duplicated	Duplicated	Duplicated	Duplicated	Duplicated	Duplicated	Duplicated	0	7	0
133853at7898	Duplicated	Duplicated	Complete	Duplicated	Duplicated	Duplicated	Complete	2	5	0
133890at7898	Duplicated	Duplicated	Duplicated	Duplicated	Duplicated	Duplicated	Duplicated	0	7	0
134102at7898	Duplicated	Duplicated	Duplicated	Duplicated	Duplicated	Duplicated	Duplicated	0	7	0
134338at7898	Duplicated	Duplicated	Duplicated	Duplicated	Duplicated	Duplicated	Duplicated	0	7	0
134516at7898	Duplicated	Duplicated	Duplicated	Duplicated	Duplicated	Duplicated	Complete	1	6	0
134535at7898	Duplicated	Duplicated	Duplicated	Duplicated	Duplicated	Duplicated	Duplicated	0	7	0
134546at7898	Duplicated	Duplicated	Duplicated	Complete	Duplicated	Duplicated	Duplicated	1	6	0
134577at7898	Duplicated	Duplicated	Duplicated	Complete	Duplicated	Duplicated	Duplicated	1	6	0
134772at7898	Duplicated	Duplicated	Duplicated	Duplicated	Duplicated	Duplicated	Duplicated	0	7	0
135119at7898	Duplicated	Duplicated	Duplicated	Duplicated	Duplicated	Duplicated	Duplicated	0	7	0
135340at7898	Duplicated	Duplicated	Duplicated	Duplicated	Duplicated	Duplicated	Duplicated	0	7	0
135449at7898	Duplicated	Missing	Complete	Complete	Duplicated	Duplicated	Duplicated	2	4	1
135504at7898	Duplicated	Duplicated	Duplicated	Duplicated	Duplicated	Duplicated	Duplicated	0	7	0
135578at7898	Duplicated	Duplicated	Duplicated	Duplicated	Duplicated	Duplicated	Complete	1	6	0
135640at7898	Duplicated	Duplicated	Complete	Complete	Duplicated	Duplicated	Duplicated	2	5	0
136159at7898	Duplicated	Duplicated	Duplicated	Duplicated	Duplicated	Duplicated	Duplicated	0	7	0
136365at7898	Duplicated	Duplicated	Complete	Duplicated	Duplicated	Complete	Duplicated	2	5	0
64at7898	Complete	Complete	Complete	Complete	Complete	Complete	Complete	7	0	0
116at7898	Complete	Complete	Complete	Complete	Complete	Complete	Complete	7	0	0
131at7898	Complete	Complete	Complete	Complete	Complete	Complete	Duplicated	6	1	0
171at7898	Complete	Complete	Complete	Complete	Complete	Complete	Duplicated	6	1	0
180at7898	Complete	Complete	Fragmented	Complete	Complete	Complete	Complete	6	0	0
394at7898	Complete	Fragmented	Missing	Complete	Fragmented	Fragmented	Complete	3	0	1
408at7898	Complete	Complete	Complete	Complete	Complete	Complete	Complete	7	0	0
423at7898	Complete	Complete	Complete	Complete	Complete	Missing	Complete	6	0	1
594at7898	Complete	Complete	Complete	Complete	Complete	Complete	Complete	7	0	0
707at7898	Complete	Complete	Complete	Complete	Complete	Complete	Complete	7	0	0
715at7898	Complete	Complete	Complete	Complete	Complete	Complete	Complete	7	0	0
716at7898	Complete	Duplicated	Duplicated	Complete	Duplicated	Duplicated	Complete	3	4	0
892at7898	Complete	Complete	Fragmented	Duplicated	Duplicated	Fragmented	Fragmented	2	2	0
1123at7898	Complete	Complete	Complete	Complete	Complete	Complete	Complete	7	0	0
1144at7898	Complete	Complete	Complete	Complete	Complete	Complete	Complete	7	0	0
1213at7898	Complete	Complete	Complete	Complete	Complete	Complete	Complete	7	0	0
1220at7898	Complete	Complete	Complete	Complete	Complete	Complete	Complete	7	0	0
1312at7898	Complete	Complete	Complete	Complete	Complete	Complete	Complete	7	0	0
1329at7898	Complete	Complete	Complete	Complete	Complete	Complete	Duplicated	6	1	0
1607at7898	Complete	Complete	Complete	Complete	Complete	Complete	Complete	7	0	0
1697at7898	Complete	Complete	Complete	Complete	Complete	Complete	Complete	7	0	0
1867at7898	Complete	Fragmented	Fragmented	Complete	Fragmented	Fragmented	Complete	3	0	0
1955at7898	Complete	Complete	Complete	Complete	Duplicated	Complete	Duplicated	5	2	0
2390at7898	Complete	Complete	Complete	Complete	Complete	Complete	Complete	7	0	0
2494at7898	Complete	Complete	Complete	Complete	Complete	Complete	Complete	7	0	0
2517at7898	Complete	Complete	Complete	Complete	Complete	Complete	Complete	7	0	0
2564at7898	Complete	Complete	Complete	Complete	Complete	Complete	Complete	7	0	0
2589at7898	Complete	Complete	Complete	Complete	Complete	Complete	Complete	7	0	0
2616at7898	Complete	Complete	Complete	Complete	Complete	Complete	Duplicated	6	1	0
2652at7898	Complete	Fragmented	Missing	Complete	Complete	Missing	Complete	4	0	2
2748at7898	Complete	Complete	Complete	Complete	Complete	Complete	Complete	7	0	0
2763at7898	Complete	Complete	Complete	Complete	Complete	Complete	Complete	7	0	0
2857at7898	Complete	Complete	Complete	Complete	Complete	Complete	Duplicated	6	1	0
3098at7898	Complete	Complete	Complete	Complete	Complete	Complete	Complete	7	0	0
3133at7898	Complete	Complete	Complete	Complete	Complete	Complete	Complete	7	0	0
3359at7898	Complete	Complete	Complete	Complete	Complete	Complete	Complete	7	0	0
3551at7898	Complete	Complete	Complete	Complete	Complete	Complete	Complete	7	0	0
3552at7898	Complete	Complete	Complete	Complete	Complete	Complete	Complete	7	0	0
3601at7898	Complete	Complete	Complete	Complete	Complete	Complete	Complete	7	0	0
3636at7898	Complete	Complete	Complete	Complete	Complete	Fragmented	Fragmented	5	0	0
3668at7898	Complete	Complete	Complete	Complete	Complete	Complete	Complete	7	0	0
3802at7898	Complete	Fragmented	Complete	Complete	Complete	Complete	Complete	6	0	0
3849at7898	Complete	Complete	Complete	Complete	Complete	Complete	Duplicated	6	1	0
3878at7898	Complete	Complete	Complete	Complete	Complete	Complete	Complete	7	0	0
3909at7898	Complete	Complete	Complete	Complete	Complete	Complete	Complete	7	0	0
4012at7898	Complete	Complete	Complete	Complete	Complete	Complete	Complete	7	0	0
4029at7898	Complete	Complete	Complete	Complete	Complete	Complete	Complete	7	0	0
4171at7898	Complete	Complete	Complete	Complete	Complete	Complete	Duplicated	6	1	0
4182at7898	Complete	Complete	Complete	Complete	Complete	Complete	Complete	7	0	0
4363at7898	Complete	Complete	Complete	Complete	Complete	Complete	Complete	7	0	0
4610at7898	Complete	Complete	Complete	Duplicated	Duplicated	Missing	Duplicated	3	3	1
4849at7898	Complete	Complete	Complete	Complete	Complete	Complete	Complete	7	0	0
4973at7898	Complete	Complete	Complete	Complete	Complete	Complete	Complete	7	0	0
5000at7898	Complete	Complete	Complete	Complete	Complete	Complete	Complete	7	0	0
5033at7898	Complete	Complete	Complete	Complete	Complete	Complete	Duplicated	6	1	0
5058at7898	Complete	Complete	Complete	Complete	Complete	Complete	Duplicated	6	1	0
5477at7898	Complete	Complete	Complete	Complete	Complete	Complete	Complete	7	0	0
5479at7898	Complete	Duplicated	Missing	Duplicated	Duplicated	Complete	Duplicated	2	4	1
5528at7898	Complete	Duplicated	Duplicated	Complete	Complete	Complete	Complete	5	2	0
5604at7898	Complete	Complete	Complete	Complete	Complete	Complete	Complete	7	0	0
5622at7898	Complete	Duplicated	Complete	Duplicated	Duplicated	Duplicated	Complete	3	4	0
5661at7898	Complete	Complete	Complete	Complete	Complete	Complete	Duplicated	6	1	0
5736at7898	Complete	Duplicated	Duplicated	Complete	Duplicated	Duplicated	Complete	3	4	0
5752at7898	Complete	Complete	Complete	Complete	Complete	Complete	Complete	7	0	0
5794at7898	Complete	Complete	Complete	Complete	Complete	Complete	Complete	7	0	0
5900at7898	Complete	Complete	Complete	Complete	Complete	Complete	Complete	7	0	0
6114at7898	Complete	Complete	Complete	Complete	Complete	Complete	Duplicated	6	1	0
6211at7898	Complete	Duplicated	Complete	Duplicated	Duplicated	Duplicated	Complete	3	4	0
6262at7898	Complete	Complete	Complete	Complete	Complete	Complete	Complete	7	0	0
6349at7898	Complete	Complete	Complete	Complete	Complete	Complete	Complete	7	0	0
6383at7898	Complete	Complete	Fragmented	Duplicated	Duplicated	Complete	Complete	4	2	0
6557at7898	Complete	Fragmented	Complete	Complete	Complete	Complete	Complete	6	0	0
6598at7898	Complete	Complete	Complete	Complete	Complete	Complete	Complete	7	0	0
6715at7898	Complete	Complete	Complete	Complete	Complete	Complete	Duplicated	6	1	0
6873at7898	Complete	Complete	Complete	Complete	Complete	Complete	Complete	7	0	0
7042at7898	Complete	Duplicated	Missing	Duplicated	Duplicated	Duplicated	Complete	2	4	1
7219at7898	Complete	Complete	Complete	Complete	Complete	Complete	Complete	7	0	0
7263at7898	Complete	Complete	Complete	Complete	Complete	Complete	Complete	7	0	0
7318at7898	Complete	Complete	Complete	Complete	Complete	Complete	Complete	7	0	0
7429at7898	Complete	Complete	Complete	Complete	Complete	Complete	Complete	7	0	0
7492at7898	Complete	Complete	Complete	Complete	Complete	Complete	Complete	7	0	0
7550at7898	Complete	Complete	Complete	Complete	Complete	Complete	Complete	7	0	0
7580at7898	Complete	Complete	Complete	Complete	Complete	Complete	Complete	7	0	0
7677at7898	Complete	Complete	Complete	Complete	Complete	Complete	Complete	7	0	0
7712at7898	Complete	Complete	Complete	Complete	Complete	Complete	Complete	7	0	0
7742at7898	Complete	Complete	Complete	Complete	Complete	Complete	Complete	7	0	0
7793at7898	Complete	Missing	Missing	Complete	Complete	Complete	Complete	5	0	2
7801at7898	Complete	Complete	Complete	Complete	Complete	Complete	Complete	7	0	0
7847at7898	Complete	Fragmented	Missing	Duplicated	Duplicated	Complete	Complete	3	2	1
7869at7898	Complete	Complete	Complete	Complete	Complete	Complete	Complete	7	0	0
7928at7898	Complete	Complete	Complete	Complete	Complete	Complete	Complete	7	0	0
7953at7898	Complete	Complete	Complete	Duplicated	Duplicated	Complete	Complete	5	2	0
8043at7898	Complete	Complete	Complete	Complete	Complete	Complete	Complete	7	0	0
8186at7898	Complete	Missing	Missing	Complete	Complete	Complete	Complete	5	0	2
8190at7898	Complete	Missing	Fragmented	Complete	Complete	Fragmented	Complete	4	0	1
8271at7898	Complete	Complete	Complete	Complete	Complete	Complete	Complete	7	0	0
8300at7898	Complete	Complete	Complete	Complete	Complete	Complete	Complete	7	0	0
8356at7898	Complete	Complete	Complete	Complete	Complete	Complete	Complete	7	0	0
8392at7898	Complete	Complete	Complete	Complete	Complete	Complete	Complete	7	0	0
8407at7898	Complete	Duplicated	Fragmented	Complete	Complete	Fragmented	Duplicated	3	2	0
8413at7898	Complete	Complete	Complete	Complete	Complete	Complete	Complete	7	0	0
8448at7898	Complete	Complete	Complete	Complete	Complete	Complete	Duplicated	6	1	0
8496at7898	Complete	Complete	Complete	Complete	Complete	Complete	Complete	7	0	0
8587at7898	Complete	Duplicated	Duplicated	Complete	Duplicated	Duplicated	Complete	3	4	0
8605at7898	Complete	Duplicated	Missing	Duplicated	Duplicated	Complete	Complete	3	3	1
8815at7898	Complete	Complete	Complete	Complete	Complete	Complete	Complete	7	0	0
8836at7898	Complete	Complete	Complete	Complete	Complete	Complete	Complete	7	0	0
8889at7898	Complete	Complete	Complete	Complete	Complete	Complete	Complete	7	0	0
8916at7898	Complete	Duplicated	Complete	Duplicated	Duplicated	Duplicated	Duplicated	2	5	0
8936at7898	Complete	Complete	Complete	Complete	Complete	Complete	Duplicated	6	1	0
8999at7898	Complete	Complete	Complete	Complete	Complete	Complete	Complete	7	0	0
9010at7898	Complete	Missing	Missing	Duplicated	Complete	Fragmented	Complete	3	1	2
9061at7898	Complete	Complete	Complete	Complete	Complete	Complete	Complete	7	0	0
9138at7898	Complete	Complete	Complete	Complete	Complete	Complete	Complete	7	0	0
9174at7898	Complete	Complete	Complete	Complete	Complete	Complete	Complete	7	0	0
9176at7898	Complete	Complete	Complete	Complete	Complete	Complete	Duplicated	6	1	0
9220at7898	Complete	Complete	Complete	Complete	Complete	Complete	Complete	7	0	0
9337at7898	Complete	Complete	Complete	Complete	Complete	Complete	Complete	7	0	0
9402at7898	Complete	Complete	Complete	Complete	Complete	Complete	Complete	7	0	0
9519at7898	Complete	Complete	Complete	Complete	Duplicated	Duplicated	Duplicated	4	3	0
9616at7898	Complete	Duplicated	Duplicated	Complete	Complete	Duplicated	Duplicated	3	4	0
9688at7898	Complete	Complete	Complete	Complete	Complete	Complete	Complete	7	0	0
9725at7898	Complete	Complete	Complete	Complete	Complete	Complete	Complete	7	0	0
9836at7898	Complete	Complete	Fragmented	Complete	Duplicated	Fragmented	Duplicated	3	2	0
9840at7898	Complete	Fragmented	Fragmented	Complete	Complete	Fragmented	Complete	4	0	0
9905at7898	Complete	Complete	Complete	Complete	Complete	Complete	Complete	7	0	0
10070at7898	Complete	Complete	Complete	Complete	Complete	Complete	Complete	7	0	0
10116at7898	Complete	Complete	Complete	Complete	Complete	Complete	Complete	7	0	0
10135at7898	Complete	Complete	Complete	Complete	Complete	Complete	Complete	7	0	0
10143at7898	Complete	Complete	Complete	Complete	Complete	Complete	Complete	7	0	0
10242at7898	Complete	Complete	Complete	Complete	Complete	Complete	Complete	7	0	0
10419at7898	Complete	Complete	Complete	Complete	Complete	Complete	Complete	7	0	0
10421at7898	Complete	Complete	Complete	Complete	Complete	Complete	Complete	7	0	0
10463at7898	Complete	Complete	Complete	Complete	Complete	Complete	Complete	7	0	0
10527at7898	Complete	Complete	Complete	Complete	Complete	Complete	Duplicated	6	1	0
10713at7898	Complete	Complete	Complete	Complete	Complete	Complete	Complete	7	0	0
10780at7898	Complete	Complete	Complete	Complete	Duplicated	Complete	Duplicated	5	2	0
10795at7898	Complete	Complete	Complete	Complete	Complete	Complete	Complete	7	0	0
10796at7898	Complete	Complete	Complete	Complete	Complete	Complete	Complete	7	0	0
10816at7898	Complete	Complete	Complete	Complete	Complete	Complete	Complete	7	0	0
11000at7898	Complete	Complete	Complete	Complete	Complete	Complete	Complete	7	0	0
11195at7898	Complete	Complete	Complete	Complete	Complete	Complete	Complete	7	0	0
11282at7898	Complete	Complete	Complete	Complete	Complete	Complete	Complete	7	0	0
11318at7898	Complete	Complete	Complete	Complete	Complete	Complete	Complete	7	0	0
11567at7898	Complete	Complete	Fragmented	Duplicated	Duplicated	Complete	Duplicated	3	3	0
11598at7898	Complete	Complete	Complete	Complete	Complete	Complete	Duplicated	6	1	0
11782at7898	Complete	Complete	Complete	Complete	Complete	Complete	Complete	7	0	0
11823at7898	Complete	Complete	Fragmented	Duplicated	Complete	Fragmented	Duplicated	3	2	0
11834at7898	Complete	Complete	Complete	Complete	Complete	Complete	Complete	7	0	0
11981at7898	Complete	Complete	Complete	Complete	Complete	Complete	Complete	7	0	0
12069at7898	Complete	Complete	Complete	Complete	Complete	Complete	Complete	7	0	0
12117at7898	Complete	Missing	Fragmented	Complete	Complete	Fragmented	Complete	4	0	1
12144at7898	Complete	Complete	Complete	Complete	Complete	Complete	Complete	7	0	0
12208at7898	Complete	Complete	Complete	Complete	Complete	Complete	Duplicated	6	1	0
12210at7898	Complete	Complete	Complete	Complete	Complete	Complete	Complete	7	0	0
12295at7898	Complete	Complete	Complete	Complete	Complete	Complete	Complete	7	0	0
12338at7898	Complete	Missing	Missing	Duplicated	Fragmented	Fragmented	Duplicated	1	2	2
12350at7898	Complete	Complete	Complete	Complete	Complete	Complete	Duplicated	6	1	0
12431at7898	Complete	Complete	Complete	Complete	Complete	Complete	Complete	7	0	0
12524at7898	Complete	Complete	Complete	Complete	Complete	Complete	Complete	7	0	0
12577at7898	Complete	Complete	Complete	Complete	Complete	Complete	Complete	7	0	0
12633at7898	Complete	Missing	Complete	Complete	Complete	Complete	Complete	6	0	1
12691at7898	Complete	Duplicated	Complete	Duplicated	Complete	Duplicated	Duplicated	3	4	0
12717at7898	Complete	Complete	Complete	Complete	Complete	Complete	Complete	7	0	0
12741at7898	Complete	Complete	Complete	Complete	Complete	Complete	Complete	7	0	0
12769at7898	Complete	Complete	Complete	Complete	Complete	Complete	Complete	7	0	0
12846at7898	Complete	Complete	Complete	Complete	Complete	Complete	Complete	7	0	0
12984at7898	Complete	Complete	Complete	Complete	Complete	Complete	Complete	7	0	0
12994at7898	Complete	Complete	Complete	Complete	Complete	Complete	Complete	7	0	0
13177at7898	Complete	Complete	Complete	Complete	Complete	Complete	Complete	7	0	0
13461at7898	Complete	Complete	Complete	Complete	Complete	Complete	Complete	7	0	0
13497at7898	Complete	Complete	Complete	Complete	Complete	Complete	Complete	7	0	0
13571at7898	Complete	Complete	Complete	Complete	Complete	Complete	Complete	7	0	0
13582at7898	Complete	Complete	Complete	Complete	Complete	Complete	Duplicated	6	1	0
13830at7898	Complete	Complete	Complete	Complete	Complete	Complete	Duplicated	6	1	0
13849at7898	Complete	Complete	Complete	Complete	Complete	Complete	Complete	7	0	0
13906at7898	Complete	Complete	Missing	Complete	Complete	Complete	Complete	6	0	1
13972at7898	Complete	Complete	Complete	Complete	Complete	Complete	Complete	7	0	0
14047at7898	Complete	Complete	Complete	Complete	Complete	Complete	Complete	7	0	0
14089at7898	Complete	Complete	Complete	Complete	Complete	Duplicated	Complete	6	1	0
14129at7898	Complete	Complete	Complete	Complete	Complete	Complete	Complete	7	0	0
14306at7898	Complete	Complete	Complete	Complete	Complete	Complete	Complete	7	0	0
14672at7898	Complete	Complete	Complete	Complete	Complete	Complete	Duplicated	6	1	0
14674at7898	Complete	Duplicated	Duplicated	Complete	Complete	Complete	Duplicated	4	3	0
14734at7898	Complete	Complete	Complete	Complete	Complete	Complete	Complete	7	0	0
14739at7898	Complete	Complete	Complete	Complete	Complete	Complete	Complete	7	0	0
15023at7898	Complete	Fragmented	Complete	Complete	Complete	Complete	Complete	6	0	0
15071at7898	Complete	Complete	Complete	Complete	Complete	Complete	Complete	7	0	0
15080at7898	Complete	Complete	Complete	Complete	Complete	Complete	Complete	7	0	0
15096at7898	Complete	Complete	Complete	Complete	Complete	Complete	Duplicated	6	1	0
15120at7898	Complete	Complete	Complete	Complete	Complete	Complete	Complete	7	0	0
15176at7898	Complete	Complete	Complete	Complete	Complete	Complete	Complete	7	0	0
15237at7898	Complete	Complete	Complete	Complete	Complete	Complete	Complete	7	0	0
15404at7898	Complete	Duplicated	Complete	Duplicated	Duplicated	Complete	Complete	4	3	0
15407at7898	Complete	Complete	Complete	Complete	Complete	Complete	Complete	7	0	0
15509at7898	Complete	Complete	Complete	Complete	Complete	Complete	Complete	7	0	0
15609at7898	Complete	Complete	Complete	Complete	Complete	Complete	Complete	7	0	0
15796at7898	Complete	Missing	Missing	Duplicated	Duplicated	Missing	Complete	2	2	3
15828at7898	Complete	Complete	Complete	Complete	Complete	Complete	Duplicated	6	1	0
16080at7898	Complete	Complete	Complete	Complete	Complete	Complete	Complete	7	0	0
16137at7898	Complete	Fragmented	Missing	Complete	Complete	Fragmented	Complete	4	0	1
16143at7898	Complete	Complete	Complete	Complete	Complete	Complete	Complete	7	0	0
16198at7898	Complete	Complete	Complete	Complete	Complete	Complete	Complete	7	0	0
16220at7898	Complete	Complete	Duplicated	Complete	Complete	Complete	Complete	6	1	0
16290at7898	Complete	Complete	Complete	Complete	Complete	Complete	Complete	7	0	0
16543at7898	Complete	Complete	Missing	Complete	Complete	Complete	Complete	6	0	1
16723at7898	Complete	Complete	Complete	Complete	Complete	Complete	Duplicated	6	1	0
16744at7898	Complete	Complete	Complete	Complete	Complete	Complete	Complete	7	0	0
16782at7898	Complete	Complete	Complete	Complete	Complete	Complete	Complete	7	0	0
16891at7898	Complete	Complete	Complete	Complete	Complete	Complete	Complete	7	0	0
17053at7898	Complete	Complete	Complete	Complete	Complete	Complete	Complete	7	0	0
17260at7898	Complete	Complete	Complete	Complete	Complete	Complete	Complete	7	0	0
17266at7898	Complete	Complete	Complete	Complete	Complete	Complete	Complete	7	0	0
17288at7898	Complete	Complete	Duplicated	Complete	Complete	Complete	Duplicated	5	2	0
17339at7898	Complete	Duplicated	Duplicated	Duplicated	Duplicated	Complete	Duplicated	2	5	0
17380at7898	Complete	Fragmented	Complete	Complete	Complete	Duplicated	Fragmented	4	1	0
17452at7898	Complete	Complete	Complete	Complete	Complete	Complete	Complete	7	0	0
17559at7898	Complete	Complete	Complete	Complete	Complete	Complete	Complete	7	0	0
17639at7898	Complete	Duplicated	Complete	Complete	Duplicated	Fragmented	Complete	4	2	0
17670at7898	Complete	Complete	Complete	Complete	Complete	Complete	Duplicated	6	1	0
17698at7898	Complete	Complete	Complete	Complete	Complete	Complete	Complete	7	0	0
17767at7898	Complete	Complete	Complete	Complete	Complete	Complete	Complete	7	0	0
17850at7898	Complete	Duplicated	Duplicated	Duplicated	Complete	Complete	Duplicated	3	4	0
17925at7898	Complete	Complete	Complete	Complete	Complete	Complete	Complete	7	0	0
17983at7898	Complete	Complete	Complete	Complete	Complete	Complete	Complete	7	0	0
18193at7898	Complete	Duplicated	Complete	Duplicated	Duplicated	Duplicated	Duplicated	2	5	0
18205at7898	Complete	Complete	Complete	Complete	Complete	Complete	Complete	7	0	0
18223at7898	Complete	Complete	Complete	Complete	Complete	Complete	Complete	7	0	0
18317at7898	Complete	Complete	Complete	Complete	Complete	Complete	Complete	7	0	0
18325at7898	Complete	Complete	Complete	Complete	Complete	Complete	Complete	7	0	0
18473at7898	Complete	Complete	Complete	Complete	Complete	Complete	Duplicated	6	1	0
18539at7898	Complete	Complete	Complete	Complete	Complete	Complete	Complete	7	0	0
18620at7898	Complete	Complete	Complete	Complete	Complete	Complete	Complete	7	0	0
18717at7898	Complete	Complete	Complete	Complete	Complete	Complete	Complete	7	0	0
18879at7898	Complete	Complete	Complete	Complete	Complete	Complete	Complete	7	0	0
18939at7898	Complete	Complete	Complete	Complete	Complete	Complete	Complete	7	0	0
18951at7898	Complete	Complete	Complete	Complete	Complete	Complete	Complete	7	0	0
18976at7898	Complete	Complete	Complete	Complete	Complete	Complete	Complete	7	0	0
19073at7898	Complete	Complete	Complete	Complete	Complete	Complete	Complete	7	0	0
19074at7898	Complete	Fragmented	Complete	Complete	Complete	Complete	Duplicated	5	1	0
19146at7898	Complete	Complete	Complete	Complete	Complete	Complete	Complete	7	0	0
19252at7898	Complete	Complete	Complete	Complete	Complete	Complete	Complete	7	0	0
19288at7898	Complete	Complete	Complete	Complete	Complete	Complete	Duplicated	6	1	0
19346at7898	Complete	Complete	Complete	Complete	Complete	Complete	Complete	7	0	0
19460at7898	Complete	Duplicated	Fragmented	Duplicated	Duplicated	Complete	Complete	3	3	0
19515at7898	Complete	Complete	Complete	Complete	Complete	Complete	Complete	7	0	0
19620at7898	Complete	Complete	Complete	Complete	Complete	Complete	Duplicated	6	1	0
19695at7898	Complete	Complete	Complete	Complete	Complete	Complete	Complete	7	0	0
19868at7898	Complete	Complete	Complete	Complete	Complete	Complete	Complete	7	0	0
19882at7898	Complete	Complete	Complete	Complete	Duplicated	Complete	Duplicated	5	2	0
19930at7898	Complete	Complete	Complete	Complete	Complete	Complete	Complete	7	0	0
19973at7898	Complete	Complete	Complete	Complete	Complete	Complete	Complete	7	0	0
19982at7898	Complete	Complete	Complete	Complete	Complete	Complete	Complete	7	0	0
20008at7898	Complete	Complete	Complete	Complete	Complete	Complete	Complete	7	0	0
20073at7898	Complete	Complete	Complete	Complete	Complete	Complete	Duplicated	6	1	0
20088at7898	Complete	Duplicated	Complete	Duplicated	Duplicated	Duplicated	Duplicated	2	5	0
20181at7898	Complete	Complete	Complete	Complete	Complete	Complete	Complete	7	0	0
20216at7898	Complete	Complete	Complete	Complete	Complete	Complete	Complete	7	0	0
20296at7898	Complete	Complete	Complete	Complete	Complete	Complete	Complete	7	0	0
20387at7898	Complete	Complete	Complete	Complete	Complete	Complete	Complete	7	0	0
20480at7898	Complete	Complete	Complete	Complete	Complete	Complete	Complete	7	0	0
20926at7898	Complete	Complete	Missing	Complete	Complete	Complete	Complete	6	0	1
20942at7898	Complete	Complete	Complete	Complete	Complete	Complete	Complete	7	0	0
21198at7898	Complete	Complete	Complete	Complete	Complete	Complete	Complete	7	0	0
21247at7898	Complete	Complete	Complete	Complete	Complete	Complete	Complete	7	0	0
21311at7898	Complete	Complete	Complete	Complete	Complete	Complete	Complete	7	0	0
21366at7898	Complete	Duplicated	Duplicated	Duplicated	Duplicated	Duplicated	Duplicated	1	6	0
21408at7898	Complete	Complete	Complete	Complete	Complete	Complete	Complete	7	0	0
21440at7898	Complete	Complete	Complete	Complete	Complete	Complete	Complete	7	0	0
21475at7898	Complete	Complete	Complete	Complete	Complete	Complete	Complete	7	0	0
21496at7898	Complete	Duplicated	Missing	Duplicated	Complete	Missing	Complete	3	2	2
21515at7898	Complete	Complete	Complete	Complete	Complete	Complete	Complete	7	0	0
21556at7898	Complete	Duplicated	Missing	Duplicated	Duplicated	Fragmented	Complete	2	3	1
21574at7898	Complete	Complete	Complete	Complete	Complete	Complete	Complete	7	0	0
21710at7898	Complete	Complete	Complete	Complete	Complete	Complete	Complete	7	0	0
21851at7898	Complete	Complete	Complete	Complete	Complete	Complete	Complete	7	0	0
22114at7898	Complete	Duplicated	Missing	Duplicated	Duplicated	Complete	Duplicated	2	4	1
22170at7898	Complete	Complete	Complete	Complete	Complete	Complete	Complete	7	0	0
22348at7898	Complete	Complete	Complete	Complete	Complete	Complete	Complete	7	0	0
22371at7898	Complete	Complete	Complete	Complete	Complete	Complete	Duplicated	6	1	0
22422at7898	Complete	Complete	Complete	Complete	Complete	Complete	Duplicated	6	1	0
22427at7898	Complete	Complete	Complete	Complete	Complete	Complete	Complete	7	0	0
22444at7898	Complete	Complete	Fragmented	Duplicated	Complete	Complete	Duplicated	4	2	0
22456at7898	Complete	Complete	Complete	Complete	Complete	Complete	Complete	7	0	0
22569at7898	Complete	Complete	Complete	Complete	Complete	Complete	Complete	7	0	0
22583at7898	Complete	Complete	Complete	Complete	Complete	Complete	Duplicated	6	1	0
22684at7898	Complete	Complete	Complete	Complete	Complete	Complete	Complete	7	0	0
22871at7898	Complete	Complete	Complete	Complete	Complete	Complete	Duplicated	6	1	0
23004at7898	Complete	Complete	Complete	Complete	Complete	Complete	Complete	7	0	0
23025at7898	Complete	Complete	Complete	Complete	Complete	Complete	Complete	7	0	0
23182at7898	Complete	Complete	Complete	Complete	Complete	Complete	Complete	7	0	0
23202at7898	Complete	Complete	Complete	Complete	Complete	Complete	Complete	7	0	0
23254at7898	Complete	Complete	Complete	Complete	Complete	Complete	Duplicated	6	1	0
23265at7898	Complete	Complete	Complete	Complete	Complete	Complete	Duplicated	6	1	0
23386at7898	Complete	Complete	Complete	Complete	Complete	Duplicated	Duplicated	5	2	0
23403at7898	Complete	Complete	Complete	Complete	Complete	Complete	Complete	7	0	0
23556at7898	Complete	Complete	Complete	Complete	Complete	Complete	Duplicated	6	1	0
23586at7898	Complete	Duplicated	Complete	Complete	Duplicated	Duplicated	Duplicated	3	4	0
23603at7898	Complete	Complete	Complete	Complete	Complete	Fragmented	Complete	6	0	0
23629at7898	Complete	Complete	Complete	Complete	Complete	Complete	Duplicated	6	1	0
23643at7898	Complete	Duplicated	Missing	Duplicated	Duplicated	Complete	Complete	3	3	1
23678at7898	Complete	Complete	Complete	Complete	Complete	Complete	Complete	7	0	0
23786at7898	Complete	Complete	Complete	Complete	Complete	Complete	Complete	7	0	0
23799at7898	Complete	Duplicated	Complete	Duplicated	Duplicated	Complete	Complete	4	3	0
23846at7898	Complete	Complete	Complete	Complete	Complete	Complete	Complete	7	0	0
23849at7898	Complete	Complete	Complete	Complete	Complete	Complete	Complete	7	0	0
23898at7898	Complete	Complete	Complete	Complete	Complete	Complete	Duplicated	6	1	0
23916at7898	Complete	Complete	Complete	Complete	Complete	Complete	Complete	7	0	0
23939at7898	Complete	Complete	Complete	Complete	Complete	Complete	Complete	7	0	0
24013at7898	Complete	Complete	Complete	Complete	Complete	Complete	Complete	7	0	0
24164at7898	Complete	Complete	Complete	Duplicated	Duplicated	Complete	Complete	5	2	0
24246at7898	Complete	Complete	Complete	Complete	Complete	Complete	Complete	7	0	0
24250at7898	Complete	Complete	Complete	Complete	Complete	Complete	Duplicated	6	1	0
24280at7898	Complete	Complete	Complete	Complete	Complete	Complete	Complete	7	0	0
24476at7898	Complete	Fragmented	Fragmented	Complete	Duplicated	Fragmented	Duplicated	2	2	0
24514at7898	Complete	Complete	Fragmented	Complete	Complete	Complete	Complete	6	0	0
24579at7898	Complete	Complete	Complete	Complete	Complete	Complete	Complete	7	0	0
24588at7898	Complete	Duplicated	Complete	Complete	Complete	Duplicated	Complete	5	2	0
24617at7898	Complete	Complete	Complete	Duplicated	Complete	Complete	Duplicated	5	2	0
24684at7898	Complete	Complete	Complete	Complete	Complete	Complete	Duplicated	6	1	0
24753at7898	Complete	Complete	Complete	Complete	Complete	Complete	Complete	7	0	0
24802at7898	Complete	Complete	Complete	Complete	Complete	Fragmented	Complete	6	0	0
24927at7898	Complete	Complete	Complete	Complete	Complete	Complete	Duplicated	6	1	0
24958at7898	Complete	Complete	Complete	Complete	Complete	Complete	Complete	7	0	0
24967at7898	Complete	Complete	Complete	Complete	Complete	Complete	Complete	7	0	0
24983at7898	Complete	Complete	Fragmented	Complete	Complete	Complete	Complete	6	0	0
25031at7898	Complete	Complete	Complete	Complete	Duplicated	Complete	Complete	6	1	0
25061at7898	Complete	Duplicated	Duplicated	Complete	Complete	Complete	Complete	5	2	0
25090at7898	Complete	Complete	Complete	Complete	Complete	Complete	Complete	7	0	0
25179at7898	Complete	Complete	Complete	Complete	Complete	Complete	Complete	7	0	0
25209at7898	Complete	Complete	Complete	Complete	Complete	Complete	Complete	7	0	0
25470at7898	Complete	Complete	Complete	Complete	Complete	Complete	Complete	7	0	0
25474at7898	Complete	Complete	Complete	Complete	Complete	Complete	Complete	7	0	0
25660at7898	Complete	Complete	Complete	Complete	Complete	Complete	Duplicated	6	1	0
25901at7898	Complete	Complete	Duplicated	Duplicated	Duplicated	Duplicated	Complete	3	4	0
26076at7898	Complete	Complete	Complete	Complete	Complete	Complete	Complete	7	0	0
26137at7898	Complete	Duplicated	Duplicated	Fragmented	Complete	Complete	Duplicated	3	3	0
26208at7898	Complete	Complete	Complete	Complete	Complete	Complete	Complete	7	0	0
26221at7898	Complete	Complete	Complete	Duplicated	Duplicated	Duplicated	Duplicated	3	4	0
26267at7898	Complete	Complete	Complete	Complete	Complete	Complete	Duplicated	6	1	0
26269at7898	Complete	Complete	Missing	Complete	Complete	Complete	Complete	6	0	1
26341at7898	Complete	Complete	Complete	Complete	Duplicated	Complete	Complete	6	1	0
26396at7898	Complete	Complete	Complete	Complete	Complete	Complete	Complete	7	0	0
26448at7898	Complete	Complete	Complete	Complete	Complete	Complete	Complete	7	0	0
26560at7898	Complete	Complete	Complete	Complete	Complete	Complete	Complete	7	0	0
26633at7898	Complete	Complete	Complete	Complete	Complete	Complete	Complete	7	0	0
26736at7898	Complete	Complete	Complete	Complete	Complete	Complete	Duplicated	6	1	0
26843at7898	Complete	Complete	Complete	Duplicated	Duplicated	Complete	Complete	5	2	0
26881at7898	Complete	Missing	Missing	Duplicated	Duplicated	Fragmented	Complete	2	2	2
26997at7898	Complete	Complete	Complete	Complete	Complete	Complete	Complete	7	0	0
27140at7898	Complete	Complete	Complete	Complete	Complete	Complete	Complete	7	0	0
27263at7898	Complete	Complete	Duplicated	Complete	Complete	Complete	Complete	6	1	0
27329at7898	Complete	Complete	Missing	Duplicated	Complete	Duplicated	Duplicated	3	3	1
27355at7898	Complete	Complete	Complete	Complete	Complete	Complete	Duplicated	6	1	0
27390at7898	Complete	Complete	Complete	Complete	Complete	Complete	Complete	7	0	0
27450at7898	Complete	Complete	Complete	Complete	Complete	Complete	Duplicated	6	1	0
27634at7898	Complete	Complete	Complete	Complete	Complete	Complete	Complete	7	0	0
27668at7898	Complete	Complete	Complete	Complete	Complete	Complete	Complete	7	0	0
27751at7898	Complete	Complete	Complete	Complete	Complete	Complete	Complete	7	0	0
27988at7898	Complete	Complete	Missing	Complete	Complete	Fragmented	Complete	5	0	1
28017at7898	Complete	Complete	Complete	Complete	Complete	Complete	Complete	7	0	0
28101at7898	Complete	Complete	Complete	Complete	Complete	Complete	Complete	7	0	0
28273at7898	Complete	Complete	Complete	Complete	Complete	Complete	Complete	7	0	0
28431at7898	Complete	Complete	Complete	Complete	Complete	Complete	Complete	7	0	0
28452at7898	Complete	Complete	Complete	Fragmented	Complete	Complete	Complete	6	0	0
28456at7898	Complete	Complete	Complete	Complete	Complete	Complete	Complete	7	0	0
28474at7898	Complete	Complete	Complete	Complete	Complete	Complete	Complete	7	0	0
28509at7898	Complete	Missing	Missing	Duplicated	Fragmented	Complete	Complete	3	1	2
28535at7898	Complete	Complete	Complete	Complete	Complete	Complete	Complete	7	0	0
28729at7898	Complete	Complete	Complete	Complete	Complete	Complete	Complete	7	0	0
28802at7898	Complete	Complete	Complete	Complete	Complete	Complete	Complete	7	0	0
28878at7898	Complete	Fragmented	Missing	Complete	Complete	Complete	Complete	5	0	1
28973at7898	Complete	Complete	Missing	Duplicated	Complete	Complete	Complete	5	1	1
29013at7898	Complete	Complete	Complete	Complete	Complete	Complete	Complete	7	0	0
29175at7898	Complete	Complete	Complete	Complete	Complete	Complete	Complete	7	0	0
29262at7898	Complete	Complete	Complete	Complete	Complete	Complete	Complete	7	0	0
29344at7898	Complete	Complete	Complete	Complete	Complete	Complete	Missing	6	0	1
29382at7898	Complete	Complete	Complete	Duplicated	Duplicated	Duplicated	Duplicated	3	4	0
29462at7898	Complete	Complete	Complete	Complete	Complete	Complete	Complete	7	0	0
29564at7898	Complete	Complete	Complete	Complete	Complete	Complete	Complete	7	0	0
29649at7898	Complete	Complete	Missing	Duplicated	Complete	Complete	Complete	5	1	1
29849at7898	Complete	Complete	Complete	Complete	Complete	Complete	Complete	7	0	0
29897at7898	Complete	Complete	Complete	Complete	Complete	Complete	Complete	7	0	0
30146at7898	Complete	Complete	Complete	Complete	Complete	Complete	Duplicated	6	1	0
30172at7898	Complete	Complete	Complete	Complete	Complete	Complete	Complete	7	0	0
30213at7898	Complete	Missing	Missing	Duplicated	Duplicated	Missing	Complete	2	2	3
30241at7898	Complete	Complete	Complete	Complete	Complete	Complete	Complete	7	0	0
30247at7898	Complete	Complete	Complete	Complete	Complete	Complete	Complete	7	0	0
30261at7898	Complete	Complete	Complete	Complete	Complete	Complete	Duplicated	6	1	0
30282at7898	Complete	Complete	Complete	Complete	Complete	Complete	Complete	7	0	0
30311at7898	Complete	Complete	Complete	Complete	Complete	Complete	Duplicated	6	1	0
30420at7898	Complete	Complete	Complete	Duplicated	Duplicated	Duplicated	Duplicated	3	4	0
30503at7898	Complete	Complete	Complete	Complete	Complete	Complete	Complete	7	0	0
30568at7898	Complete	Complete	Duplicated	Complete	Duplicated	Duplicated	Duplicated	3	4	0
30674at7898	Complete	Complete	Complete	Complete	Complete	Complete	Complete	7	0	0
30729at7898	Complete	Complete	Complete	Complete	Complete	Complete	Complete	7	0	0
30773at7898	Complete	Complete	Complete	Duplicated	Duplicated	Complete	Duplicated	4	3	0
30794at7898	Complete	Complete	Complete	Complete	Complete	Complete	Complete	7	0	0
30838at7898	Complete	Complete	Complete	Complete	Complete	Complete	Complete	7	0	0
30911at7898	Complete	Complete	Complete	Complete	Complete	Complete	Complete	7	0	0
30966at7898	Complete	Complete	Complete	Complete	Complete	Complete	Complete	7	0	0
31061at7898	Complete	Complete	Duplicated	Duplicated	Duplicated	Complete	Duplicated	3	4	0
31074at7898	Complete	Complete	Complete	Complete	Complete	Complete	Complete	7	0	0
31210at7898	Complete	Complete	Complete	Complete	Complete	Complete	Complete	7	0	0
31260at7898	Complete	Complete	Complete	Complete	Complete	Complete	Complete	7	0	0
31290at7898	Complete	Complete	Complete	Complete	Duplicated	Duplicated	Duplicated	4	3	0
31300at7898	Complete	Complete	Complete	Complete	Complete	Complete	Complete	7	0	0
31458at7898	Complete	Complete	Complete	Complete	Complete	Complete	Duplicated	6	1	0
31462at7898	Complete	Complete	Complete	Complete	Complete	Complete	Complete	7	0	0
31514at7898	Complete	Complete	Complete	Complete	Complete	Complete	Complete	7	0	0
31544at7898	Complete	Duplicated	Duplicated	Complete	Complete	Complete	Complete	5	2	0
31581at7898	Complete	Complete	Complete	Complete	Complete	Complete	Complete	7	0	0
31670at7898	Complete	Complete	Complete	Complete	Complete	Complete	Duplicated	6	1	0
31675at7898	Complete	Complete	Complete	Complete	Complete	Complete	Complete	7	0	0
31714at7898	Complete	Complete	Missing	Complete	Complete	Complete	Complete	6	0	1
31865at7898	Complete	Complete	Complete	Complete	Complete	Complete	Duplicated	6	1	0
31899at7898	Complete	Complete	Complete	Complete	Complete	Complete	Duplicated	6	1	0
32014at7898	Complete	Complete	Complete	Complete	Complete	Complete	Complete	7	0	0
32145at7898	Complete	Complete	Complete	Complete	Complete	Complete	Complete	7	0	0
32233at7898	Complete	Complete	Complete	Complete	Complete	Duplicated	Complete	6	1	0
32287at7898	Complete	Complete	Complete	Complete	Complete	Complete	Complete	7	0	0
32288at7898	Complete	Fragmented	Missing	Duplicated	Duplicated	Fragmented	Complete	2	2	1
32498at7898	Complete	Complete	Duplicated	Complete	Complete	Complete	Duplicated	5	2	0
32578at7898	Complete	Complete	Complete	Complete	Complete	Complete	Complete	7	0	0
32648at7898	Complete	Complete	Complete	Complete	Complete	Complete	Complete	7	0	0
32760at7898	Complete	Complete	Complete	Complete	Complete	Complete	Complete	7	0	0
32800at7898	Complete	Complete	Complete	Complete	Complete	Complete	Complete	7	0	0
32851at7898	Complete	Missing	Missing	Complete	Complete	Complete	Complete	5	0	2
32979at7898	Complete	Duplicated	Missing	Duplicated	Duplicated	Duplicated	Duplicated	1	5	1
33004at7898	Complete	Complete	Complete	Complete	Complete	Complete	Complete	7	0	0
33023at7898	Complete	Missing	Missing	Duplicated	Fragmented	Fragmented	Complete	2	1	2
33026at7898	Complete	Complete	Complete	Complete	Complete	Complete	Duplicated	6	1	0
33076at7898	Complete	Complete	Complete	Complete	Complete	Complete	Complete	7	0	0
33107at7898	Complete	Complete	Complete	Complete	Complete	Complete	Complete	7	0	0
33187at7898	Complete	Complete	Complete	Complete	Complete	Complete	Complete	7	0	0
33269at7898	Complete	Complete	Complete	Complete	Complete	Complete	Complete	7	0	0
33399at7898	Complete	Complete	Complete	Complete	Complete	Complete	Complete	7	0	0
33507at7898	Complete	Complete	Complete	Complete	Complete	Complete	Complete	7	0	0
33530at7898	Complete	Complete	Complete	Complete	Complete	Complete	Complete	7	0	0
33723at7898	Complete	Complete	Complete	Complete	Complete	Complete	Complete	7	0	0
33728at7898	Complete	Complete	Complete	Complete	Complete	Complete	Complete	7	0	0
33798at7898	Complete	Complete	Complete	Complete	Complete	Complete	Complete	7	0	0
33929at7898	Complete	Complete	Complete	Complete	Complete	Complete	Complete	7	0	0
33985at7898	Complete	Complete	Complete	Complete	Complete	Complete	Complete	7	0	0
34019at7898	Complete	Complete	Complete	Complete	Duplicated	Duplicated	Complete	5	2	0
34128at7898	Complete	Complete	Complete	Complete	Complete	Complete	Complete	7	0	0
34208at7898	Complete	Complete	Complete	Complete	Complete	Complete	Complete	7	0	0
34290at7898	Complete	Duplicated	Missing	Duplicated	Duplicated	Complete	Duplicated	2	4	1
34323at7898	Complete	Complete	Complete	Complete	Complete	Complete	Complete	7	0	0
34384at7898	Complete	Complete	Fragmented	Complete	Complete	Complete	Complete	6	0	0
34496at7898	Complete	Duplicated	Complete	Duplicated	Duplicated	Complete	Duplicated	3	4	0
34525at7898	Complete	Complete	Complete	Complete	Complete	Complete	Complete	7	0	0
34646at7898	Complete	Complete	Complete	Complete	Complete	Complete	Duplicated	6	1	0
34939at7898	Complete	Complete	Complete	Complete	Complete	Complete	Complete	7	0	0
34955at7898	Complete	Complete	Complete	Complete	Complete	Complete	Complete	7	0	0
34972at7898	Complete	Complete	Complete	Complete	Complete	Complete	Complete	7	0	0
35013at7898	Complete	Complete	Complete	Complete	Complete	Complete	Complete	7	0	0
35145at7898	Complete	Complete	Complete	Complete	Complete	Complete	Complete	7	0	0
35185at7898	Complete	Complete	Complete	Complete	Complete	Complete	Complete	7	0	0
35281at7898	Complete	Complete	Complete	Complete	Complete	Complete	Complete	7	0	0
35349at7898	Complete	Complete	Complete	Complete	Complete	Complete	Complete	7	0	0
35374at7898	Complete	Complete	Complete	Complete	Complete	Complete	Complete	7	0	0
35376at7898	Complete	Complete	Complete	Complete	Complete	Complete	Complete	7	0	0
35473at7898	Complete	Fragmented	Missing	Duplicated	Complete	Fragmented	Complete	3	1	1
[truncated: 1,645 more rows]
