# Supplementary material for: Chromosome-level genome assembly of a doubled haploid brook trout (Salvelinus fontinalis)
Source: G3 (Bethesda). 2025 Mar 25;15(6):jkaf066. doi: 10.1093/g3journal/jkaf066 (PMC12134987; doi:10.1093/g3journal/jkaf066)
Supplement: jkaf066_Supplementary_Data [file jkaf066_supplementary_data.zip › Supplementary_Data_file_4_G3-2024-405170.xlsx]

## Sheet: data_S4
Supplementary Data file 4. Mapped copy number for each transcript of the Ssal_v3.1 transcriptome (GCF_905237065.1; 112,897 transcripts) across seven salmonid assemblies. Transcripts were mapped using GMAP (version 2019-03-15; Wu & Watanabe 2005). Only 'mRNA' entries of the GMAP output with a minimum sequence identity of 80% were considered successfully mapped. A count of 0 indicates a transcript …
Transcript	Brook trout (Salvelinus fontinalis)	Lake trout (Salvelinus namaycush)	Dolly Varden (Salvelinus sp. IW2-2015)	Rainbow trout (Oncorhynchus mykiss)	River trout (Salmo trutta)	Atlantic salmon (Salmo salar)	Lake whitefish (Coregonus clupeaformis)
	ASM2944872v1	SaNama_1.0	ASM291031v2	USDA_OmykA_1.1	fSalTru1.1	ICSASG_v2	ASM2061545v1
	GCA_029448725.1	GCA_016432855.1	GCA_002910315.2	GCA_013265735.3	GCA_901001165.1	GCA_000233375.4	GCA_020615455.1
	GCF_029448725.1	GCF_016432855.1	GCF_002910315.2	GCF_013265735.2	GCF_901001165.1	GCF_000233375.1	GCF_020615455.1
NM_001123523.1	1	1	1	1	1	1	1
NM_001123524.1	1	2	2	2	1	1	0
NM_001123525.1	1	1	1	2	1	1	1
NM_001123526.1	1	1	1	1	1	1	1
NM_001123527.1	1	2	1	1	2	2	1
NM_001123528.1	1	1	1	1	1	1	1
NM_001123529.1	1	1	1	1	1	1	2
NM_001123530.2	1	1	1	1	1	1	1
NM_001123531.1	1	1	1	1	1	1	1
NM_001123532.1	1	1	1	1	1	1	1
NM_001123533.1	1	1	1	1	1	1	1
NM_001123534.1	1	1	1	1	1	1	2
NM_001123535.1	1	1	1	1	1	1	1
NM_001123536.2	1	1	1	1	1	1	1
NM_001123537.1	1	1	1	1	1	1	1
NM_001123538.1	1	1	1	1	1	1	2
NM_001123539.2	1	1	1	1	1	1	1
NM_001123540.1	1	1	1	1	1	1	1
NM_001123541.2	1	1	1	1	1	1	1
NM_001123542.2	1	1	2	1	1	1	1
NM_001123543.1	1	1	2	1	1	1	1
NM_001123544.1	1	1	1	1	1	1	1
NM_001123545.2	1	1	1	1	1	1	1
NM_001123546.1	1	1	1	1	1	1	1
NM_001123547.1	1	1	1	1	1	1	1
NM_001123548.1	1	1	1	1	1	1	1
NM_001123549.1	1	3	1	1	1	1	1
NM_001123550.1	1	1	1	1	1	1	1
NM_001123551.1	1	1	1	1	1	1	3
NM_001123552.1	1	1	1	1	1	1	1
NM_001123553.1	1	1	2	1	1	1	1
NM_001123554.1	1	1	1	1	1	1	1
NM_001123555.1	1	1	1	1	1	1	1
NM_001123556.1	1	1	1	1	1	1	1
NM_001123557.1	1	1	1	1	1	1	1
NM_001123558.1	1	1	1	2	1	2	1
NM_001123559.2	1	1	1	1	1	1	1
NM_001123560.1	1	1	1	1	1	1	1
NM_001123561.1	2	2	2	2	2	1	1
NM_001123562.1	1	1	1	1	1	1	1
NM_001123563.1	1	1	1	1	1	1	1
NM_001123564.2	2	2	2	2	1	1	1
NM_001123565.1	1	1	1	1	1	1	1
NM_001123566.1	1	1	1	1	2	1	1
NM_001123567.2	1	1	1	1	1	1	1
NM_001123568.1	2	2	2	2	1	1	1
NM_001123569.1	2	1	1	2	1	1	1
NM_001123570.1	1	1	1	1	2	1	2
NM_001123571.1	1	1	2	1	1	1	1
NM_001123572.1	1	1	1	1	1	1	1
NM_001123573.1	1	1	1	1	1	1	1
NM_001123574.1	1	1	1	1	1	1	3
NM_001123575.2	1	1	1	1	1	1	1
NM_001123576.2	1	1	1	1	1	1	1
NM_001123577.2	1	1	1	1	1	1	1
NM_001123578.1	1	1	1	1	1	1	1
NM_001123579.1	1	1	2	1	1	1	1
NM_001123580.1	1	2	1	1	1	1	1
NM_001123581.1	1	1	1	1	1	1	1
NM_001123582.1	1	1	1	1	1	1	1
NM_001123583.1	1	1	1	1	1	1	1
NM_001123584.1	1	1	1	1	1	1	1
NM_001123585.1	1	1	2	1	1	1	1
NM_001123586.1	1	1	1	1	1	1	1
NM_001123587.1	1	1	1	1	1	1	1
NM_001123588.1	1	1	1	1	1	1	1
NM_001123589.1	1	1	1	1	1	1	1
NM_001123590.1	1	1	1	1	1	1	1
NM_001123591.2	1	1	1	1	1	1	1
NM_001123592.1	1	1	1	1	1	1	1
NM_001123593.1	1	1	1	1	1	1	1
NM_001123594.1	1	1	1	1	1	1	1
NM_001123595.1	1	1	2	1	1	1	1
NM_001123596.1	1	1	1	1	1	1	2
NM_001123597.1	1	1	1	1	1	1	1
NM_001123598.2	1	1	2	1	1	1	1
NM_001123599.1	2	2	1	2	2	1	2
NM_001123600.2	1	1	1	1	1	1	1
NM_001123601.1	1	1	1	1	1	1	1
NM_001123602.1	1	1	1	1	1	1	1
NM_001123603.1	2	1	1	1	1	1	1
NM_001123604.1	1	1	1	1	1	1	1
NM_001123605.1	1	1	1	1	1	1	1
NM_001123606.1	2	2	1	1	1	1	1
NM_001123607.1	1	1	1	1	1	1	2
NM_001123609.1	1	1	1	1	1	1	1
NM_001123611.1	1	1	1	1	1	1	2
NM_001123612.1	1	1	1	1	1	1	1
NM_001123613.2	1	1	1	1	1	1	1
NM_001123614.1	1	1	1	1	1	1	2
NM_001123615.1	1	1	1	1	1	1	1
NM_001123616.1	1	1	1	1	1	1	0
NM_001123617.1	1	1	1	1	1	1	3
NM_001123618.1	1	1	1	1	1	1	1
NM_001123619.1	1	1	1	1	1	1	1
NM_001123620.1	1	0	2	2	2	1	1
NM_001123621.1	1	1	1	1	1	1	1
NM_001123622.1	1	1	1	1	1	1	1
NM_001123623.1	1	1	1	2	2	2	2
NM_001123624.1	1	1	1	1	1	1	1
NM_001123625.1	2	2	1	2	2	2	1
NM_001123626.1	1	1	1	1	1	1	1
NM_001123627.1	1	1	1	1	1	1	1
NM_001123628.1	1	1	1	1	1	1	1
NM_001123629.1	2	1	1	2	1	1	1
NM_001123630.1	1	1	1	1	1	1	1
NM_001123631.1	1	1	1	1	1	1	1
NM_001123632.1	1	1	1	1	1	1	1
NM_001123633.1	1	1	1	1	1	1	1
NM_001123634.1	1	1	1	1	1	1	1
NM_001123635.1	1	1	1	1	1	1	1
NM_001123636.1	1	1	1	1	1	1	1
NM_001123637.1	1	2	1	2	1	1	1
NM_001123638.1	1	1	1	1	1	1	1
NM_001123639.1	1	1	1	1	1	1	1
NM_001123640.1	2	1	1	1	1	1	1
NM_001123642.1	1	1	1	1	1	1	1
NM_001123643.1	1	1	1	1	1	2	1
NM_001123644.1	1	1	2	1	1	1	2
NM_001123645.2	1	1	1	1	1	1	1
NM_001123646.1	1	0	1	2	1	1	1
NM_001123647.1	1	1	1	1	1	1	1
NM_001123648.1	1	1	1	1	1	1	1
NM_001123649.1	1	1	1	1	1	1	1
NM_001123650.1	1	1	1	1	1	1	1
NM_001123651.2	1	1	1	1	1	1	1
NM_001123652.1	1	1	1	1	1	1	1
NM_001123653.1	1	1	1	1	1	1	1
NM_001123654.1	1	1	1	1	1	1	1
NM_001123655.1	1	1	1	1	1	1	1
NM_001123656.1	1	1	1	1	1	1	1
NM_001123657.1	1	1	1	1	1	1	3
NM_001123658.1	1	1	1	1	1	1	1
NM_001123659.1	1	1	1	1	1	1	1
NM_001123660.1	1	1	1	1	1	1	1
NM_001123661.1	1	1	1	1	1	1	1
NM_001123662.1	1	1	2	3	1	1	2
NM_001123663.1	1	1	1	1	1	1	1
NM_001123665.1	2	1	1	2	2	1	1
NM_001123666.1	2	1	2	1	1	2	1
NM_001123667.1	1	1	1	1	1	1	1
NM_001123668.1	1	1	1	1	1	1	1
NM_001123669.1	1	1	2	1	1	1	1
NM_001123670.2	1	1	1	1	1	2	1
NM_001123671.1	1	1	0	1	1	1	1
NM_001123672.1	2	2	2	2	1	1	2
NM_001123673.1	1	1	1	1	1	1	1
NM_001123674.1	1	1	1	1	1	1	1
NM_001123675.1	1	1	1	1	1	1	1
NM_001123676.1	1	1	1	1	1	1	2
NM_001123677.1	1	1	1	1	1	1	1
NM_001123678.1	1	1	1	1	1	1	1
NM_001123679.1	1	1	1	1	1	1	1
NM_001123680.1	1	1	1	1	1	1	1
NM_001123681.1	1	1	1	1	1	1	1
NM_001123682.1	1	1	1	1	1	1	1
NM_001123683.1	1	1	1	1	1	1	1
NM_001123684.1	1	1	1	1	1	1	1
NM_001123686.1	2	2	2	2	2	2	2
NM_001123687.1	1	1	1	1	1	1	1
NM_001123688.2	1	1	1	1	1	1	1
NM_001123689.1	1	1	1	1	1	1	2
NM_001123690.1	1	1	1	1	1	1	1
NM_001123691.1	1	1	1	1	1	2	1
NM_001123694.1	1	1	1	2	1	1	1
NM_001123695.1	1	1	1	1	1	1	1
NM_001123696.1	2	2	2	2	2	2	1
NM_001123697.1	2	2	2	2	2	2	1
NM_001123698.1	1	1	1	1	1	1	1
NM_001123699.1	2	1	1	1	2	2	1
NM_001123700.1	1	1	1	1	1	1	1
NM_001123701.1	1	1	1	1	1	1	1
NM_001123702.2	1	1	1	1	1	1	1
NM_001123704.1	1	1	1	2	2	2	1
NM_001123705.1	1	1	1	1	1	1	1
NM_001123706.1	1	1	1	1	1	1	1
NM_001123707.1	1	1	1	1	1	1	1
NM_001123708.1	1	1	1	1	1	1	2
NM_001123709.1	2	1	1	2	2	2	2
NM_001123710.1	1	2	1	1	3	1	1
NM_001123713.1	1	1	1	1	1	1	1
NM_001123714.1	1	1	1	1	1	1	1
NM_001123715.1	1	1	1	1	1	2	1
NM_001123716.1	2	2	1	2	2	1	1
NM_001123717.1	1	1	1	1	1	1	1
NM_001123718.1	2	1	2	2	2	1	2
NM_001123719.2	1	1	1	1	1	1	1
NM_001123720.1	2	1	1	2	1	2	2
NM_001123723.1	1	1	1	1	1	1	1
NM_001123724.1	1	1	1	1	1	1	1
NM_001123725.1	1	1	1	1	1	1	2
NM_001123726.1	1	1	1	1	1	1	1
NM_001123727.1	1	1	1	1	1	1	2
NM_001123728.1	2	1	1	1	1	1	1
NM_001123729.1	1	1	1	1	1	1	1
NM_001123730.1	1	1	1	1	1	1	1
NM_001123731.1	1	1	1	1	1	1	1
NM_001126230.1	1	1	1	1	1	1	1
NM_001126232.1	2	1	2	1	2	1	1
NM_001128603.1	1	1	1	1	1	1	1
NM_001128604.1	1	1	1	1	1	1	1
NM_001130854.1	1	1	1	1	1	1	1
NM_001130855.1	1	1	1	1	1	1	1
NM_001130856.1	1	2	1	1	2	2	1
NM_001130998.1	1	1	1	1	1	1	1
NM_001136545.1	1	1	1	1	1	1	1
NM_001136546.1	1	1	1	1	1	1	1
NM_001136547.1	1	1	1	1	1	1	1
NM_001136548.1	1	1	1	1	1	1	1
NM_001136549.1	1	1	1	1	1	1	1
NM_001136550.1	1	1	1	1	1	1	1
NM_001136551.2	2	1	1	1	1	1	1
NM_001136552.1	1	1	1	1	1	1	1
NM_001136553.1	1	1	1	1	1	1	1
NM_001139521.1	1	1	1	2	2	1	1
NM_001139522.1	1	1	1	1	1	1	1
NM_001139523.1	1	1	1	1	1	1	2
NM_001139524.1	2	2	2	2	2	2	2
NM_001139525.1	1	1	1	1	1	1	1
NM_001139526.1	1	1	1	1	1	1	1
NM_001139527.1	1	1	1	1	1	1	1
NM_001139528.1	1	1	1	1	1	1	1
NM_001139529.1	1	1	1	1	1	1	1
NM_001139530.1	1	1	1	1	1	1	1
NM_001139531.1	1	1	1	1	1	1	1
NM_001139532.1	1	1	1	1	1	1	2
NM_001139533.1	1	1	1	1	1	1	1
NM_001139534.1	1	1	1	1	1	1	1
NM_001139535.1	1	1	1	1	1	1	1
NM_001139536.1	1	1	1	1	1	1	1
NM_001139537.1	1	1	1	1	1	1	1
NM_001139538.1	1	1	1	1	1	1	1
NM_001139539.1	1	1	1	1	1	1	1
NM_001139540.1	1	1	1	1	1	1	1
NM_001139541.1	1	1	1	1	1	1	1
NM_001139542.1	1	1	1	1	1	1	1
NM_001139543.1	1	1	1	1	1	1	1
NM_001139544.1	1	1	1	1	1	1	1
NM_001139546.1	1	1	1	1	1	1	1
NM_001139547.1	1	1	1	1	1	1	1
NM_001139548.1	1	1	1	1	1	1	1
NM_001139549.1	1	1	1	1	1	1	1
NM_001139550.1	1	1	1	1	1	1	1
NM_001139551.1	1	1	1	1	1	1	1
NM_001139552.1	1	1	1	1	1	1	1
NM_001139553.1	1	1	1	1	1	1	1
NM_001139554.1	1	1	1	1	1	1	1
NM_001139555.1	1	1	1	1	1	1	1
NM_001139556.1	1	1	1	1	1	1	1
NM_001139557.1	1	1	1	1	1	1	1
NM_001139558.1	1	1	1	1	1	1	1
NM_001139559.1	1	1	1	1	1	1	1
NM_001139560.1	1	1	1	1	1	1	1
NM_001139561.1	1	1	1	1	1	1	1
NM_001139562.1	1	1	1	1	1	1	1
NM_001139563.2	1	1	1	1	1	1	1
NM_001139564.1	1	1	1	1	1	1	1
NM_001139565.1	1	1	1	1	1	1	1
NM_001139566.1	1	1	1	1	1	1	1
NM_001139567.1	1	1	1	1	1	1	1
NM_001139568.1	1	1	1	1	1	1	1
NM_001139569.1	1	1	1	1	1	1	1
NM_001139570.1	1	2	1	1	2	3	1
NM_001139571.1	1	2	1	1	2	5	1
NM_001139572.1	1	2	1	1	1	5	1
NM_001139573.1	1	1	1	1	1	1	1
NM_001139574.1	1	1	1	1	1	1	1
NM_001139575.1	1	1	1	1	1	1	1
NM_001139576.1	1	1	1	1	1	1	1
NM_001139577.1	1	1	1	1	1	1	2
NM_001139578.1	1	1	1	1	1	1	1
NM_001139579.1	1	1	1	1	1	1	1
NM_001139580.1	1	1	1	1	1	1	1
NM_001139581.1	1	1	1	1	1	1	1
NM_001139582.1	1	1	1	1	1	1	1
NM_001139583.1	1	1	1	1	1	1	2
NM_001139584.1	1	1	1	1	1	1	1
NM_001139585.1	1	1	1	1	1	1	1
NM_001139586.1	2	2	1	1	1	1	2
NM_001139587.1	1	1	1	1	1	1	2
NM_001139588.1	1	1	1	1	1	1	1
NM_001139589.1	1	1	1	1	1	1	1
NM_001139590.1	1	2	1	2	3	1	1
NM_001139591.1	1	1	1	1	1	1	1
NM_001139592.1	1	1	1	1	1	1	2
NM_001139593.1	1	1	1	1	1	1	1
NM_001139594.1	1	1	1	1	1	1	1
NM_001139595.1	1	1	1	1	1	1	1
NM_001139596.1	1	1	1	1	1	1	1
NM_001139597.1	1	1	1	1	1	1	1
NM_001139598.1	1	1	1	1	1	1	1
NM_001139599.1	1	1	1	1	1	1	1
NM_001139600.1	1	1	1	1	1	1	1
NM_001139601.1	1	1	1	1	1	1	2
NM_001139602.1	1	1	1	1	1	1	1
NM_001139603.1	1	1	1	1	1	1	1
NM_001139604.1	1	1	1	1	1	1	1
NM_001139605.1	1	1	1	1	1	1	1
NM_001139606.1	1	1	1	1	1	1	1
NM_001139607.1	1	1	1	1	1	1	1
NM_001139608.1	1	1	1	1	1	1	2
NM_001139609.1	1	1	1	1	1	1	1
NM_001139610.1	1	1	1	1	1	1	2
NM_001139611.1	1	1	1	1	1	1	1
NM_001139612.1	1	1	1	1	1	1	1
NM_001139613.1	1	1	1	1	1	1	2
NM_001139614.1	1	1	1	1	1	1	1
NM_001139615.1	1	1	1	1	1	1	1
NM_001139616.1	1	1	1	1	1	1	1
NM_001139617.1	1	2	1	1	1	2	1
NM_001139619.1	1	1	1	1	1	1	1
NM_001139620.1	1	1	1	1	1	1	1
NM_001139621.1	1	1	1	1	1	1	1
NM_001139622.1	1	1	1	1	1	1	1
NM_001139623.1	1	1	1	1	1	1	1
NM_001139624.1	1	1	1	1	1	1	2
NM_001139625.1	1	1	1	1	1	1	1
NM_001139626.1	1	1	1	1	1	1	1
NM_001139627.1	1	1	1	1	1	1	1
NM_001139628.1	1	1	1	1	1	1	1
NM_001139629.1	1	1	1	1	1	1	1
NM_001139630.1	1	1	1	1	1	1	2
NM_001139631.1	1	1	1	1	1	1	1
NM_001139632.1	1	1	1	1	1	1	1
NM_001139633.1	1	1	1	1	1	1	1
NM_001139634.1	1	1	1	1	1	1	1
NM_001139635.1	1	1	2	1	1	1	2
NM_001139636.1	1	1	1	1	1	1	1
NM_001139637.1	1	1	1	1	1	1	1
NM_001139638.1	1	1	1	1	1	1	1
NM_001139639.1	2	1	2	1	1	1	1
NM_001139640.1	1	1	1	1	1	1	1
NM_001139641.1	1	2	1	2	2	2	1
NM_001139642.1	1	1	1	1	1	1	1
NM_001139643.1	1	1	1	1	1	1	1
NM_001139644.1	1	1	1	1	1	1	1
NM_001139645.1	1	1	1	1	1	1	1
NM_001139646.1	1	1	1	1	1	1	1
NM_001139647.1	1	1	1	1	1	1	1
NM_001139648.1	2	2	2	2	2	2	1
NM_001139649.2	1	1	1	1	1	1	2
NM_001139650.1	1	1	1	1	1	1	1
NM_001139651.1	1	1	1	1	1	1	1
NM_001139652.1	1	1	1	1	1	1	1
NM_001139653.1	1	1	1	1	1	1	1
NM_001139654.1	1	1	1	1	1	1	1
NM_001139655.1	1	1	1	1	1	1	1
NM_001139656.1	1	1	1	1	1	1	1
NM_001139657.1	1	1	1	1	1	1	1
NM_001139658.1	1	1	1	1	1	1	1
NM_001139659.1	1	1	1	2	1	1	1
NM_001139660.1	1	1	1	1	1	1	1
NM_001139661.1	1	1	1	1	1	1	1
NM_001139662.1	1	1	1	2	1	1	2
NM_001139663.1	1	1	1	1	1	1	1
NM_001139664.1	1	1	1	1	1	1	2
NM_001139665.1	2	1	0	2	1	1	1
NM_001139666.1	1	1	1	1	1	1	1
NM_001139667.1	1	1	1	1	1	1	1
NM_001139668.1	1	1	1	1	1	1	1
NM_001139669.1	1	1	1	1	1	1	1
NM_001139670.1	1	1	1	1	1	1	1
NM_001139671.1	1	1	1	1	1	1	1
NM_001139672.1	1	1	1	1	1	1	1
NM_001139673.1	2	1	2	1	1	1	1
NM_001139674.1	1	1	1	1	1	1	1
NM_001139675.1	1	1	1	2	1	3	2
NM_001139676.1	1	1	1	1	1	1	1
NM_001139677.1	1	1	1	1	1	1	2
NM_001139678.1	1	1	1	1	1	1	2
NM_001139679.1	1	1	1	1	1	1	1
NM_001139680.1	1	2	2	1	2	1	1
NM_001139681.1	1	1	1	1	1	1	1
NM_001139682.1	1	1	1	1	1	1	1
NM_001139683.1	1	1	1	1	1	1	2
NM_001139684.1	1	1	1	1	1	1	1
NM_001139685.1	1	1	1	1	1	1	1
NM_001139686.1	1	1	1	2	1	1	1
NM_001139687.1	2	2	2	2	1	1	3
NM_001139688.1	1	1	1	1	1	1	1
NM_001139689.1	2	2	2	2	1	1	1
NM_001139690.1	2	1	2	1	2	1	2
NM_001139691.1	1	1	1	1	1	1	1
NM_001139692.1	1	1	1	1	1	1	1
NM_001139693.1	1	1	1	1	1	1	1
NM_001139694.1	1	1	1	1	1	1	1
NM_001139695.1	1	1	1	1	1	1	1
NM_001139696.1	1	2	1	1	1	1	1
NM_001139697.1	1	1	1	1	1	1	1
NM_001139698.1	1	1	1	1	2	1	1
NM_001139699.1	1	1	1	1	1	1	1
NM_001139700.1	1	1	1	2	2	1	2
NM_001139701.1	1	1	1	1	1	1	1
NM_001139702.1	1	1	1	1	1	1	1
NM_001139703.1	1	2	1	1	1	1	1
NM_001139704.1	1	1	2	1	1	1	1
NM_001139705.1	1	1	1	1	1	1	1
NM_001139706.1	1	1	1	1	1	1	1
NM_001139707.1	1	1	1	1	1	1	1
NM_001139708.1	1	1	1	1	1	1	1
NM_001139709.1	1	1	1	1	1	1	1
NM_001139710.1	1	1	1	1	1	1	1
NM_001139711.1	1	1	1	1	1	1	1
NM_001139712.1	1	1	2	1	1	1	1
NM_001139713.1	1	1	1	1	1	1	1
NM_001139714.1	1	1	1	1	1	1	1
NM_001139715.1	1	1	1	1	1	1	1
NM_001139716.1	1	1	1	1	1	1	1
NM_001139717.1	1	1	1	1	1	1	1
NM_001139719.1	1	1	1	1	1	1	1
NM_001139720.1	1	1	1	1	1	1	1
NM_001139721.1	1	2	1	1	2	2	1
NM_001139722.1	1	1	1	1	1	1	2
NM_001139723.1	1	1	0	1	1	2	1
NM_001139724.1	1	1	1	1	1	1	1
NM_001139725.1	1	1	1	1	1	1	1
NM_001139726.1	1	1	1	1	1	1	1
NM_001139727.1	1	1	1	1	1	1	1
NM_001139728.1	1	2	1	2	1	1	1
NM_001139729.1	2	2	2	1	2	2	2
NM_001139730.1	1	1	1	1	1	1	1
NM_001139731.1	2	2	1	2	1	1	1
NM_001139732.1	1	1	2	1	1	1	1
NM_001139733.1	1	1	1	1	1	1	1
NM_001139734.1	1	1	1	1	1	1	2
NM_001139735.1	1	1	1	1	1	1	1
NM_001139736.1	1	1	1	1	1	1	1
NM_001139737.1	1	1	1	1	1	1	1
NM_001139738.1	1	1	1	1	1	1	1
NM_001139739.1	1	1	1	1	1	1	2
NM_001139740.1	1	1	1	1	1	1	1
NM_001139741.1	1	1	1	1	1	1	1
NM_001139742.1	1	1	1	1	1	1	1
NM_001139743.1	1	1	1	1	1	1	2
NM_001139744.1	1	1	1	1	1	1	1
NM_001139745.1	1	1	1	1	1	1	1
NM_001139746.1	1	1	1	1	1	1	1
NM_001139747.1	1	1	1	1	1	1	1
NM_001139748.1	1	1	1	1	1	1	1
NM_001139749.1	1	1	1	1	1	1	1
NM_001139750.1	1	1	1	1	1	1	1
NM_001139751.1	1	1	1	1	1	1	1
NM_001139752.1	1	1	1	1	1	1	1
NM_001139753.1	1	1	1	1	1	1	1
NM_001139754.1	1	1	1	1	1	1	1
NM_001139755.1	1	1	1	1	1	2	2
NM_001139756.1	1	1	1	2	1	1	1
NM_001139757.1	2	1	1	1	1	1	1
NM_001139759.1	1	2	2	2	2	1	2
NM_001139760.1	1	1	1	1	1	1	1
NM_001139761.1	1	1	1	1	1	1	1
NM_001139762.1	1	1	2	1	1	1	1
NM_001139763.1	1	1	1	1	1	1	2
NM_001139764.1	1	1	1	1	1	1	1
NM_001139765.1	1	1	1	1	1	1	1
NM_001139766.1	1	1	1	1	1	1	1
NM_001139767.1	1	1	1	1	1	1	1
NM_001139768.1	1	1	1	1	1	1	1
NM_001139769.1	1	1	1	1	1	1	1
NM_001139770.1	1	1	1	1	1	1	1
NM_001139771.1	1	1	1	1	1	1	1
NM_001139772.1	1	1	1	1	1	1	1
NM_001139773.1	1	1	1	1	1	1	1
NM_001139774.1	1	1	2	1	1	1	1
NM_001139775.1	1	1	2	1	1	2	1
NM_001139776.1	1	1	1	1	1	1	1
NM_001139777.1	1	1	1	2	1	1	2
NM_001139778.1	1	1	1	1	1	1	1
NM_001139779.1	1	1	1	1	1	1	1
NM_001139780.1	1	1	1	1	1	1	1
NM_001139781.1	1	1	1	1	1	1	1
NM_001139782.1	1	1	1	1	1	1	1
NM_001139783.1	1	1	1	1	1	1	1
NM_001139784.1	1	1	1	1	1	1	1
NM_001139785.1	1	1	1	1	1	1	2
NM_001139786.1	1	1	1	1	1	1	1
NM_001139787.1	1	1	1	1	1	1	1
NM_001139788.1	1	1	1	1	1	1	1
NM_001139789.1	1	1	1	1	1	1	1
NM_001139790.1	2	1	2	1	1	1	2
NM_001139791.1	2	1	2	2	1	1	2
NM_001139792.1	1	1	1	1	1	1	1
NM_001139793.1	1	1	1	1	1	1	1
NM_001139794.1	1	1	1	1	1	1	1
NM_001139795.1	1	1	1	1	1	1	1
NM_001139796.1	1	1	1	1	1	1	1
NM_001139797.1	1	1	1	1	1	2	1
NM_001139798.1	1	1	1	1	1	1	1
NM_001139799.1	1	1	1	1	1	1	1
NM_001139800.1	1	1	1	1	1	1	1
NM_001139801.1	1	1	1	1	1	1	1
NM_001139802.1	1	1	1	1	1	1	1
NM_001139803.1	1	1	1	1	1	1	1
NM_001139804.1	1	1	1	1	1	1	1
NM_001139805.1	1	1	1	1	1	1	1
NM_001139806.1	1	1	1	1	1	1	1
NM_001139807.1	1	1	1	1	1	1	1
NM_001139808.1	1	1	1	1	1	1	1
NM_001139809.1	1	1	1	1	1	1	1
NM_001139810.1	1	1	1	1	1	1	1
NM_001139811.1	1	1	1	1	1	1	1
NM_001139813.1	1	1	2	1	1	1	1
NM_001139814.1	1	1	1	1	1	1	1
NM_001139815.1	1	1	1	1	1	1	1
NM_001139816.1	1	1	1	1	1	1	1
NM_001139817.1	1	1	1	1	1	1	1
NM_001139818.1	1	2	2	1	1	1	1
NM_001139819.1	1	1	1	1	1	1	1
NM_001139820.1	1	1	1	1	1	1	1
NM_001139821.1	2	1	1	1	1	1	2
NM_001139822.1	1	1	1	2	1	1	1
NM_001139823.1	1	1	1	1	1	1	1
NM_001139824.1	1	1	1	1	1	1	1
NM_001139825.1	1	1	1	1	1	1	1
NM_001139826.1	2	2	2	5	1	1	2
NM_001139827.1	1	1	1	2	1	2	1
NM_001139828.1	1	1	1	1	1	1	1
NM_001139829.1	1	1	1	1	1	1	1
NM_001139830.1	1	1	2	0	1	1	1
NM_001139831.1	1	1	2	2	1	2	1
NM_001139832.1	1	1	1	1	1	1	1
NM_001139833.1	2	2	1	2	2	1	1
NM_001139834.1	1	1	1	1	1	1	1
NM_001139835.1	1	0	1	2	2	1	1
NM_001139836.1	1	1	1	1	1	1	1
NM_001139837.1	1	1	1	1	1	1	1
NM_001139838.1	1	1	1	1	1	1	1
NM_001139839.1	1	1	1	1	1	1	1
NM_001139840.1	1	1	1	1	1	1	1
NM_001139841.1	1	1	1	1	1	1	1
NM_001139842.1	1	1	1	1	1	1	1
NM_001139843.1	1	1	1	1	1	1	2
NM_001139844.1	1	1	1	1	1	1	1
NM_001139845.1	1	1	1	1	1	1	1
NM_001139846.1	1	1	1	1	1	1	1
NM_001139847.1	1	1	1	1	1	1	2
NM_001139848.1	1	1	1	1	1	1	1
NM_001139849.1	1	1	1	1	1	1	1
NM_001139850.1	1	1	1	1	1	1	1
NM_001139851.1	1	1	1	1	1	1	1
NM_001139852.1	1	1	1	1	1	1	1
NM_001139853.1	1	1	1	1	1	1	2
NM_001139854.1	1	2	1	1	1	1	1
NM_001139855.1	1	1	1	1	1	1	1
NM_001139856.1	1	1	0	1	1	1	1
NM_001139857.1	1	2	1	2	3	1	1
NM_001139858.1	1	1	1	1	1	1	1
NM_001139859.1	1	1	1	1	1	1	1
NM_001139860.1	1	1	1	1	1	1	0
NM_001139861.1	1	1	1	1	1	1	1
NM_001139862.1	1	1	1	1	1	1	1
NM_001139863.1	2	1	2	1	2	1	0
NM_001139864.1	1	1	1	1	1	1	1
NM_001139865.1	1	1	1	1	1	1	2
NM_001139866.1	1	1	1	1	1	1	1
NM_001139867.1	1	1	1	1	1	1	1
NM_001139868.1	1	1	1	1	1	1	1
NM_001139869.1	1	1	1	1	1	1	1
NM_001139870.1	1	1	1	1	1	1	1
NM_001139871.1	1	1	1	1	1	1	1
NM_001139872.1	1	1	1	1	1	2	1
NM_001139873.1	1	1	1	1	1	1	1
NM_001139874.1	1	1	1	1	1	2	1
NM_001139875.1	1	1	1	1	1	1	1
NM_001139876.1	1	1	1	1	1	1	1
NM_001139877.1	1	1	1	1	1	1	1
NM_001139878.1	1	1	1	1	1	1	1
NM_001139879.1	2	1	3	2	1	1	1
NM_001139880.1	1	1	1	1	1	1	1
NM_001139881.1	1	1	1	1	1	1	1
NM_001139882.1	1	1	1	1	1	1	1
NM_001139883.1	1	1	1	1	1	1	1
NM_001139884.1	1	1	1	1	1	1	1
NM_001139885.1	1	1	1	2	1	1	1
NM_001139886.1	1	1	1	1	1	1	1
NM_001139887.1	1	1	1	1	1	1	1
NM_001139888.1	1	1	1	1	1	1	1
NM_001139889.1	1	1	1	1	1	1	1
NM_001139890.1	2	2	2	1	1	1	1
NM_001139891.1	1	1	1	1	1	1	1
NM_001139892.1	1	1	1	1	1	1	1
NM_001139893.1	1	1	1	1	1	1	1
NM_001139894.1	1	1	1	1	1	1	1
NM_001139895.1	1	1	1	1	1	1	1
NM_001139896.1	1	1	1	1	1	1	1
NM_001139897.1	1	1	1	1	1	1	1
NM_001139898.1	1	1	1	1	1	1	1
NM_001139899.1	1	1	1	1	1	1	1
NM_001139900.1	1	1	1	1	1	1	1
NM_001139901.1	1	1	1	1	1	1	2
NM_001139902.1	1	1	1	1	1	1	1
NM_001139903.1	1	1	1	1	1	1	1
NM_001139904.1	1	1	1	1	1	1	1
NM_001139905.1	1	1	1	2	1	1	1
NM_001139906.1	1	1	1	1	1	1	1
NM_001139907.1	1	1	1	1	1	1	1
NM_001139908.1	1	1	1	1	1	2	1
NM_001139909.1	1	1	1	1	1	1	1
NM_001139910.1	1	1	1	1	1	1	2
NM_001139911.1	1	1	1	1	1	1	1
NM_001139912.1	1	1	1	2	1	1	2
NM_001139913.1	1	1	1	1	1	1	1
NM_001139914.1	1	1	1	1	1	1	1
NM_001139915.1	1	1	1	1	1	1	3
NM_001139916.1	1	1	1	1	1	1	1
NM_001139917.1	1	1	1	1	1	1	1
NM_001139918.1	2	2	2	2	1	1	1
NM_001139919.1	1	1	1	1	1	1	1
NM_001139920.1	1	1	1	1	2	1	1
NM_001139921.1	1	1	1	1	1	1	1
NM_001139922.3	1	1	2	1	1	1	1
NM_001139923.1	1	1	1	1	1	1	1
NM_001139924.1	1	1	1	1	2	2	1
NM_001139925.1	1	1	1	1	5	1	3
NM_001139926.1	1	1	1	1	1	1	1
NM_001139927.1	1	1	1	1	1	1	1
NM_001139928.1	1	1	1	1	1	1	1
NM_001139929.1	1	1	1	1	1	1	0
NM_001139930.1	1	1	1	1	1	1	1
NM_001139931.1	1	2	1	1	1	1	1
NM_001139932.1	2	1	1	2	1	1	1
NM_001139933.1	1	1	1	1	1	1	1
NM_001139934.1	1	1	1	1	1	1	1
NM_001139935.1	1	1	1	1	1	1	1
NM_001139936.1	1	1	1	1	1	1	1
NM_001139937.1	1	1	1	1	1	1	1
NM_001139938.1	1	1	1	1	1	1	1
NM_001139939.1	1	1	1	1	1	1	1
NM_001139940.1	1	1	1	1	1	1	1
NM_001139941.1	2	1	1	1	1	1	1
NM_001139942.1	1	1	1	2	1	1	1
NM_001139943.1	1	1	1	1	1	1	1
NM_001139944.1	1	1	1	1	2	2	1
NM_001139945.1	1	1	1	1	1	1	1
NM_001139946.1	1	1	1	1	1	1	1
NM_001139947.1	1	1	2	2	1	1	1
NM_001139948.1	1	1	1	1	1	1	1
NM_001139949.1	1	1	1	1	1	1	1
NM_001139950.1	1	1	1	1	1	1	1
NM_001139951.1	1	1	1	1	1	1	2
NM_001139952.1	1	2	0	1	1	2	1
NM_001139953.1	1	1	2	1	2	1	1
NM_001139954.1	1	1	1	1	1	1	1
NM_001139955.1	1	1	1	1	1	1	1
NM_001139956.1	1	1	1	1	1	1	1
NM_001139957.1	2	2	1	1	1	1	1
NM_001139958.1	1	1	1	1	1	1	2
NM_001139959.1	1	1	1	1	1	1	1
NM_001139960.1	1	1	1	1	1	1	1
NM_001139961.1	1	1	1	1	1	1	1
NM_001139962.1	1	1	1	1	1	1	2
NM_001139963.1	1	1	1	1	1	1	2
NM_001139964.1	1	1	1	1	1	1	1
NM_001139965.1	1	1	1	1	1	1	1
NM_001139966.1	1	1	1	1	1	2	1
NM_001139967.1	1	1	1	1	1	1	1
NM_001139968.1	1	1	1	1	1	1	1
NM_001139969.1	1	1	1	1	1	1	1
NM_001139970.1	1	1	1	1	1	1	1
NM_001139971.1	1	1	1	1	1	1	1
NM_001139972.1	1	1	1	1	1	1	1
NM_001139973.1	1	1	1	1	1	1	1
NM_001139974.1	2	2	2	1	1	1	1
NM_001139975.1	2	2	1	2	2	2	2
NM_001139976.1	1	1	1	1	1	1	1
NM_001139977.1	1	1	1	1	1	1	1
NM_001139978.1	1	1	1	1	1	1	1
NM_001139979.1	1	2	1	2	1	1	1
NM_001139980.1	1	1	2	2	1	2	1
NM_001139981.1	1	1	1	1	1	1	1
NM_001139982.1	1	1	1	1	1	1	1
NM_001139983.1	1	1	1	1	1	1	1
NM_001139984.1	1	2	2	1	1	1	1
NM_001139985.1	1	1	1	1	1	1	1
NM_001139986.1	1	1	1	1	1	1	1
NM_001139987.1	1	1	1	1	1	1	1
NM_001139988.1	1	1	1	1	1	1	1
NM_001139989.1	1	1	1	1	1	2	1
NM_001139990.1	1	1	2	1	1	1	1
NM_001139991.1	1	1	1	1	1	1	1
NM_001139992.1	1	1	1	1	1	1	1
NM_001139993.1	1	1	1	1	1	1	1
NM_001139994.1	1	1	1	1	1	1	1
NM_001139995.1	1	1	1	1	1	1	1
NM_001139996.1	1	1	1	1	1	1	1
NM_001139997.1	1	1	1	1	1	1	2
NM_001139998.1	1	1	1	1	1	1	1
NM_001139999.1	1	1	2	1	1	1	1
NM_001140000.1	1	1	1	1	1	1	1
NM_001140001.1	1	1	1	1	1	1	1
NM_001140002.1	1	1	1	1	1	2	2
NM_001140003.1	1	2	1	1	1	2	1
NM_001140004.1	1	1	1	1	1	1	1
NM_001140005.1	1	1	1	1	1	1	1
NM_001140006.1	1	1	1	1	1	1	2
NM_001140007.1	2	1	1	1	2	2	2
NM_001140008.1	1	1	1	1	1	1	1
NM_001140009.1	1	1	1	1	1	1	1
NM_001140010.1	1	1	1	1	1	1	2
NM_001140011.1	1	1	1	1	2	1	1
NM_001140012.1	1	1	1	1	1	1	1
NM_001140013.1	1	1	1	1	1	1	1
NM_001140014.1	1	1	1	1	1	1	1
NM_001140015.1	1	1	1	1	1	1	1
NM_001140016.1	1	1	1	1	1	1	2
NM_001140017.1	1	1	1	1	1	1	1
NM_001140018.1	1	1	1	1	1	1	1
NM_001140019.1	1	1	1	1	1	1	1
NM_001140020.1	2	2	1	2	1	1	1
NM_001140021.1	1	1	1	1	1	1	1
NM_001140022.1	1	1	1	1	1	1	1
NM_001140023.1	1	1	1	1	1	1	1
NM_001140024.1	1	1	1	4	1	1	1
NM_001140025.1	1	1	1	1	1	1	1
NM_001140026.1	1	1	1	1	1	1	1
NM_001140027.1	1	1	1	1	1	1	1
NM_001140028.1	1	1	1	1	1	1	1
NM_001140029.1	1	1	1	1	1	1	1
NM_001140030.1	1	1	2	1	1	1	1
NM_001140031.1	1	1	1	1	1	1	1
NM_001140032.1	1	1	1	1	1	1	1
NM_001140033.1	1	1	1	1	1	1	1
NM_001140034.1	1	1	1	1	1	1	1
NM_001140035.1	1	1	1	1	1	1	1
NM_001140036.1	1	1	1	1	1	1	1
NM_001140037.1	1	1	1	1	1	1	1
NM_001140038.1	1	1	1	1	1	1	1
NM_001140039.1	1	1	1	1	1	1	1
NM_001140040.1	1	1	1	1	1	1	1
NM_001140041.1	1	1	1	1	1	1	1
NM_001140042.1	1	1	1	1	1	1	1
NM_001140043.1	1	1	1	1	1	1	1
NM_001140044.1	1	1	1	1	1	1	1
NM_001140045.1	1	1	1	1	1	1	1
NM_001140046.1	1	1	1	1	1	1	2
NM_001140047.1	1	1	1	1	1	1	1
NM_001140048.1	1	1	1	1	1	1	1
NM_001140049.1	1	1	1	1	1	1	1
NM_001140050.1	1	1	2	1	1	1	1
NM_001140051.1	1	1	1	1	1	1	1
NM_001140052.1	2	2	2	1	1	1	1
NM_001140053.1	2	1	1	2	1	1	1
NM_001140054.1	1	1	3	2	1	1	1
NM_001140055.1	1	1	1	1	1	1	1
NM_001140056.1	1	1	1	2	1	1	1
NM_001140057.1	2	2	1	2	1	1	1
NM_001140059.1	1	1	1	1	1	1	1
NM_001140060.1	1	1	1	1	1	1	3
NM_001140061.1	1	1	1	1	1	1	1
NM_001140062.1	1	1	2	1	1	1	1
NM_001140063.1	1	1	1	1	1	1	1
NM_001140064.1	1	1	1	1	1	1	2
NM_001140065.1	1	1	1	1	1	1	2
NM_001140066.1	1	1	1	2	1	1	1
NM_001140067.1	1	1	1	1	1	1	1
NM_001140068.1	1	1	1	1	1	1	1
NM_001140069.1	1	1	1	1	1	1	1
NM_001140070.1	1	1	1	1	1	1	1
NM_001140071.1	1	1	1	1	1	1	1
NM_001140072.1	1	1	0	1	1	1	1
NM_001140073.1	2	1	1	1	1	1	2
NM_001140074.1	1	1	1	1	1	1	1
NM_001140075.1	1	1	1	1	1	1	1
NM_001140076.1	1	1	1	1	1	1	1
NM_001140077.1	1	2	1	1	1	1	1
NM_001140078.1	1	1	1	1	1	1	1
NM_001140079.1	1	1	1	1	1	1	1
NM_001140080.1	1	1	1	1	1	1	1
NM_001140081.1	1	1	1	1	1	1	2
NM_001140082.1	2	1	1	1	1	1	1
NM_001140083.1	1	1	1	1	1	1	1
NM_001140084.1	1	1	1	1	1	1	1
NM_001140085.1	1	1	1	1	1	1	1
NM_001140086.1	1	1	1	1	1	1	1
NM_001140087.1	1	1	1	1	1	1	1
NM_001140088.1	1	1	1	1	1	1	1
NM_001140089.1	1	1	1	1	1	1	1
NM_001140090.1	1	1	1	1	1	1	1
NM_001140091.1	1	1	1	1	1	1	1
NM_001140092.1	1	1	1	1	1	1	1
NM_001140093.1	1	1	1	1	1	1	1
NM_001140094.1	2	1	2	2	1	1	1
NM_001140095.1	1	1	2	1	1	1	1
NM_001140096.1	1	1	1	1	1	1	1
NM_001140097.1	1	1	1	1	1	1	1
NM_001140098.1	1	1	1	1	1	1	1
NM_001140099.1	2	1	1	1	1	1	2
NM_001140100.1	1	1	1	1	1	1	1
NM_001140101.1	1	1	1	1	1	1	1
NM_001140102.1	1	1	2	1	1	1	1
NM_001140103.1	1	1	1	1	1	1	1
NM_001140104.1	1	1	1	1	1	1	1
NM_001140105.1	1	1	1	1	1	1	1
NM_001140106.1	1	1	1	1	1	1	1
NM_001140107.1	1	1	1	1	1	1	1
NM_001140108.1	1	1	1	1	1	1	1
NM_001140109.1	1	1	1	1	1	1	2
NM_001140110.1	1	1	1	1	1	2	1
NM_001140111.1	1	1	1	1	1	1	1
NM_001140112.1	1	1	1	1	1	1	1
NM_001140113.1	1	1	2	1	1	1	1
NM_001140114.1	1	1	1	1	1	1	1
NM_001140115.1	1	1	1	1	1	1	1
NM_001140116.1	1	1	1	1	1	1	1
NM_001140117.1	1	1	1	1	1	1	1
NM_001140118.1	1	2	2	1	1	1	1
NM_001140119.1	1	1	1	1	1	1	1
NM_001140120.1	1	1	1	1	1	1	1
NM_001140121.1	2	2	1	2	1	1	1
NM_001140122.1	1	1	1	1	1	1	1
NM_001140123.1	1	1	2	1	1	1	1
NM_001140124.1	1	1	1	1	1	1	1
NM_001140125.1	1	1	1	1	1	1	1
NM_001140126.1	2	1	1	1	1	1	1
NM_001140127.1	1	1	1	1	1	1	0
NM_001140128.1	1	1	1	1	1	1	1
NM_001140129.1	1	1	1	1	1	1	1
NM_001140130.1	1	1	1	1	1	1	1
NM_001140131.1	1	1	1	1	1	1	1
NM_001140132.1	1	1	1	1	1	1	1
NM_001140133.1	1	2	1	2	1	1	1
NM_001140134.1	2	1	1	1	2	2	1
NM_001140135.1	1	1	1	1	1	1	1
NM_001140136.1	1	1	1	1	1	1	1
NM_001140137.1	1	1	1	1	1	1	2
NM_001140138.1	1	1	1	1	1	1	1
NM_001140139.1	1	1	1	1	1	1	1
NM_001140140.1	1	1	1	1	1	1	1
NM_001140141.1	1	1	1	1	1	1	1
NM_001140142.1	1	1	1	1	1	1	1
NM_001140143.1	1	2	1	1	1	2	1
NM_001140144.1	1	1	1	1	1	1	1
NM_001140145.1	1	1	1	1	1	1	1
NM_001140146.1	1	1	1	2	1	2	2
NM_001140147.1	2	1	1	2	1	1	2
NM_001140148.1	1	1	1	1	1	1	1
NM_001140149.1	1	1	1	1	1	1	2
NM_001140150.1	1	1	1	1	1	1	1
NM_001140151.1	1	1	1	1	1	1	1
NM_001140152.1	1	1	1	1	1	1	1
NM_001140153.1	1	1	1	2	1	1	2
NM_001140154.1	1	1	1	1	1	1	1
NM_001140155.1	1	1	1	1	1	1	1
NM_001140156.1	1	1	1	1	1	1	1
NM_001140157.1	1	1	1	1	1	1	1
NM_001140158.1	1	1	1	1	1	1	1
NM_001140159.1	1	1	1	2	1	1	1
NM_001140160.1	1	1	1	1	1	1	1
NM_001140161.1	1	1	1	1	1	1	1
NM_001140162.1	1	1	1	1	1	1	1
NM_001140163.1	1	1	1	1	1	1	1
NM_001140164.1	1	1	1	1	1	1	1
NM_001140165.1	1	1	1	1	1	1	1
NM_001140166.1	1	1	1	1	1	1	1
NM_001140167.1	1	1	1	1	1	1	1
NM_001140168.1	1	1	1	1	1	1	1
NM_001140169.1	1	1	1	1	1	1	1
NM_001140170.1	1	1	1	1	1	1	1
NM_001140171.1	1	1	1	1	1	1	1
NM_001140172.1	1	1	1	1	1	1	1
NM_001140173.1	1	1	2	2	2	1	1
NM_001140174.1	1	1	1	1	1	1	1
NM_001140175.1	1	1	1	2	1	1	1
NM_001140176.1	1	1	1	1	1	1	1
NM_001140177.1	1	1	1	1	1	1	1
NM_001140178.1	1	1	1	1	1	1	1
NM_001140179.1	1	1	1	1	1	1	1
NM_001140180.1	1	1	1	1	1	1	2
NM_001140181.1	1	1	1	1	1	1	1
NM_001140182.1	1	1	1	1	1	1	1
NM_001140183.1	1	1	1	1	1	1	1
NM_001140184.1	1	1	1	1	1	1	1
NM_001140185.1	1	1	1	1	1	1	1
NM_001140186.1	1	1	1	1	1	1	1
NM_001140187.1	1	1	1	1	1	1	1
NM_001140188.1	1	1	1	1	1	1	1
NM_001140189.1	1	1	1	2	1	1	2
NM_001140190.1	1	1	1	1	1	1	1
NM_001140191.1	1	1	1	1	1	1	1
NM_001140192.1	1	1	1	1	1	1	1
NM_001140193.1	1	1	1	1	1	1	1
NM_001140194.1	1	1	1	1	1	1	1
NM_001140195.1	1	2	1	1	1	1	1
NM_001140196.1	1	1	1	1	1	1	1
NM_001140197.1	1	1	1	1	1	1	1
NM_001140198.1	1	1	1	1	1	1	1
NM_001140199.1	1	1	1	1	1	1	1
NM_001140200.1	1	1	1	1	1	1	1
NM_001140201.1	1	1	1	1	1	1	2
NM_001140202.1	1	1	1	1	1	1	1
NM_001140203.1	1	1	1	1	1	1	1
NM_001140204.1	1	1	1	1	1	1	1
NM_001140205.1	1	1	1	1	1	1	1
NM_001140206.1	1	1	1	1	1	1	1
NM_001140207.1	1	1	1	1	1	1	1
NM_001140208.1	1	1	1	1	1	1	1
NM_001140209.1	1	1	1	1	1	1	1
NM_001140210.1	1	1	1	1	1	1	1
NM_001140211.1	1	1	1	1	1	1	1
NM_001140212.1	1	1	1	1	1	1	1
NM_001140213.1	1	1	1	1	1	1	1
NM_001140214.1	1	1	2	1	1	1	1
NM_001140215.1	1	1	1	1	1	1	1
NM_001140216.1	1	1	1	1	1	1	1
NM_001140217.1	1	1	1	1	1	2	5
NM_001140218.1	1	1	1	2	1	1	2
NM_001140219.1	1	1	1	1	1	1	1
NM_001140220.1	1	1	1	1	1	1	1
NM_001140221.1	1	1	1	1	1	1	1
NM_001140222.1	1	1	1	1	1	1	1
NM_001140223.1	1	1	1	1	1	1	1
NM_001140224.1	1	1	1	1	1	1	1
NM_001140225.1	1	1	1	1	1	1	1
NM_001140226.1	1	2	1	1	1	2	1
NM_001140227.1	2	1	1	2	2	1	1
NM_001140228.1	1	1	1	1	1	1	2
NM_001140230.1	1	1	1	1	1	1	1
NM_001140231.1	1	1	1	1	1	1	1
NM_001140232.1	1	1	1	1	1	1	1
NM_001140233.1	1	1	1	1	1	1	1
NM_001140234.1	2	1	1	2	1	1	2
NM_001140235.1	1	1	1	2	1	1	1
NM_001140236.1	2	1	1	2	1	1	0
NM_001140237.1	1	1	1	1	1	2	1
NM_001140238.1	1	1	1	1	1	1	1
NM_001140239.1	1	1	1	1	1	1	1
NM_001140240.1	1	1	1	1	1	1	1
NM_001140241.1	1	1	1	1	1	1	1
NM_001140242.1	1	1	1	1	1	1	1
NM_001140243.1	1	1	1	1	1	1	1
NM_001140244.1	1	1	1	2	1	1	1
NM_001140245.1	1	1	1	1	1	1	1
NM_001140246.1	1	1	1	1	1	1	2
NM_001140247.1	1	1	1	1	1	1	1
NM_001140248.1	1	1	1	1	1	1	1
NM_001140249.1	1	1	1	1	1	1	1
NM_001140250.1	1	1	1	1	1	1	1
NM_001140251.1	1	1	1	1	1	1	1
NM_001140253.1	1	1	1	1	1	1	1
NM_001140254.1	2	2	2	1	1	1	1
NM_001140255.1	1	1	1	1	1	1	1
NM_001140256.1	1	1	1	1	1	1	1
NM_001140257.1	1	1	1	1	1	1	1
NM_001140258.1	1	1	1	2	1	1	1
NM_001140259.1	1	1	1	2	1	1	1
NM_001140260.1	1	1	1	1	1	1	1
NM_001140261.1	1	1	1	1	1	1	1
NM_001140262.1	1	1	1	1	1	1	1
NM_001140263.1	1	1	1	1	1	1	1
NM_001140264.1	1	1	1	1	1	2	1
NM_001140265.1	1	1	1	1	1	1	1
NM_001140266.1	1	1	1	1	1	1	1
NM_001140268.1	1	1	1	1	1	1	1
NM_001140269.1	1	1	1	1	1	1	1
NM_001140270.1	1	1	1	1	1	1	2
NM_001140271.1	1	1	1	1	1	1	1
NM_001140272.1	1	1	1	1	1	1	1
NM_001140273.1	1	1	1	1	1	1	1
NM_001140274.1	1	1	1	1	1	1	0
NM_001140275.1	1	1	1	1	1	1	1
NM_001140276.1	1	1	1	1	1	1	1
NM_001140277.1	1	1	1	1	1	1	1
NM_001140278.1	1	1	1	1	1	1	1
NM_001140279.1	2	1	1	2	1	2	2
NM_001140280.1	1	1	1	1	1	1	1
NM_001140281.1	1	1	2	1	1	1	1
NM_001140282.1	1	1	1	1	1	1	1
NM_001140283.1	2	2	1	1	1	1	1
NM_001140284.1	1	1	1	2	1	1	1
NM_001140285.1	1	1	1	1	1	1	2
NM_001140286.1	1	1	1	1	1	1	1
NM_001140287.1	1	1	1	1	1	1	1
NM_001140288.1	1	1	1	1	1	1	1
NM_001140289.1	1	1	1	1	1	1	1
NM_001140290.1	1	1	1	1	1	1	1
NM_001140291.1	1	1	1	1	1	1	1
NM_001140292.1	2	1	2	1	1	1	2
NM_001140293.1	1	1	1	1	1	1	1
NM_001140294.1	1	1	1	1	1	1	1
NM_001140295.1	1	1	1	1	1	1	1
NM_001140296.1	1	1	1	1	1	1	1
NM_001140297.1	1	1	1	1	1	1	1
NM_001140298.1	1	1	1	1	1	1	1
NM_001140299.1	1	1	1	1	1	1	1
NM_001140300.1	1	1	1	1	1	1	1
NM_001140301.1	1	1	1	1	1	1	1
NM_001140302.1	1	1	1	1	1	1	1
NM_001140303.1	1	1	1	1	1	1	1
NM_001140304.1	1	1	1	1	1	2	1
NM_001140305.1	1	1	1	1	1	1	1
NM_001140306.1	1	1	1	1	1	1	1
NM_001140307.1	1	1	1	1	1	1	1
NM_001140308.1	1	1	1	1	1	1	1
NM_001140309.1	1	1	1	1	1	1	2
NM_001140310.1	1	1	1	1	1	1	2
NM_001140311.1	1	1	2	1	1	1	2
NM_001140312.1	2	2	1	1	1	1	1
NM_001140313.1	1	1	1	1	1	1	2
NM_001140314.1	1	1	1	1	1	1	1
NM_001140315.1	1	1	1	1	1	1	1
NM_001140316.1	2	2	1	1	2	2	1
NM_001140317.1	1	0	1	1	1	1	1
NM_001140318.1	1	1	1	1	1	1	1
NM_001140319.1	1	2	1	1	1	2	1
NM_001140320.1	1	1	1	1	1	1	1
NM_001140321.1	1	1	2	1	1	1	1
NM_001140322.1	1	1	1	1	1	1	1
NM_001140323.1	2	2	2	2	2	2	1
NM_001140324.1	1	0	0	1	1	2	1
NM_001140325.1	1	1	1	1	1	1	1
NM_001140326.1	2	1	1	2	1	1	1
NM_001140327.1	2	1	1	1	1	2	1
NM_001140328.1	1	1	1	1	1	1	1
NM_001140329.1	1	1	1	1	1	1	1
NM_001140330.1	1	1	1	1	1	1	1
NM_001140331.1	1	1	1	1	1	1	1
NM_001140332.1	1	1	1	1	1	1	1
NM_001140333.1	1	1	1	1	1	1	1
NM_001140334.1	1	1	1	1	1	1	1
NM_001140335.1	1	1	2	1	1	1	1
NM_001140336.1	1	1	1	1	1	1	1
NM_001140337.1	1	1	1	1	1	1	1
NM_001140338.1	1	1	1	2	1	1	1
NM_001140339.1	1	1	1	1	1	1	1
NM_001140340.1	1	1	1	1	1	1	2
NM_001140341.1	1	1	1	1	1	1	1
NM_001140342.1	1	1	1	1	1	1	1
NM_001140343.1	1	1	1	1	1	1	1
NM_001140344.1	1	1	1	1	1	1	1
NM_001140345.1	1	1	1	1	1	1	1
NM_001140346.1	1	1	1	1	1	1	1
NM_001140347.1	1	1	1	1	1	1	1
NM_001140348.1	1	1	1	1	1	1	1
NM_001140349.1	1	1	1	1	1	2	2
NM_001140350.1	1	1	1	1	1	1	1
NM_001140351.1	1	1	1	1	1	1	1
NM_001140352.1	1	1	1	1	1	1	1
NM_001140353.1	1	1	1	1	1	1	1
NM_001140354.1	1	1	1	1	1	1	1
NM_001140355.1	1	1	2	1	1	1	1
NM_001140356.1	1	1	1	1	1	1	1
NM_001140357.1	1	1	1	1	1	1	1
NM_001140358.1	1	1	1	1	1	1	2
NM_001140359.1	1	1	1	1	1	1	1
NM_001140360.1	2	2	1	2	1	1	1
NM_001140361.1	1	2	1	1	2	2	1
NM_001140362.1	1	1	1	1	1	1	1
NM_001140363.1	1	1	1	1	1	1	1
NM_001140364.1	1	1	1	1	1	1	1
NM_001140365.1	1	1	1	1	1	1	1
NM_001140366.1	1	1	1	1	1	1	1
NM_001140367.1	2	2	2	1	1	1	2
NM_001140368.1	1	1	1	1	1	1	1
NM_001140369.1	1	2	2	1	1	1	1
NM_001140370.1	1	1	1	2	1	1	1
NM_001140371.1	1	1	1	1	1	1	1
NM_001140372.1	1	1	1	1	1	1	1
NM_001140373.1	1	1	1	1	1	1	1
NM_001140374.1	1	1	1	1	1	1	1
NM_001140376.1	1	1	1	1	1	1	1
NM_001140377.1	1	1	1	1	1	1	1
NM_001140378.1	1	1	1	1	1	1	2
NM_001140379.1	1	1	1	1	1	1	2
NM_001140380.1	1	1	1	1	1	1	1
NM_001140381.1	1	0	1	2	1	2	0
NM_001140382.1	1	1	1	2	2	2	1
NM_001140383.1	1	1	2	1	1	1	2
NM_001140384.1	1	1	1	1	1	1	1
NM_001140385.1	1	1	1	1	1	1	1
NM_001140386.1	1	1	1	1	1	1	1
NM_001140387.1	1	2	1	1	1	1	1
NM_001140388.1	0	1	1	1	1	1	1
NM_001140389.1	1	1	1	1	1	1	1
NM_001140390.1	1	1	1	1	1	1	1
NM_001140391.1	1	1	1	1	1	1	2
NM_001140392.1	1	1	1	1	1	1	1
NM_001140393.1	1	1	1	1	1	1	1
NM_001140394.1	1	1	1	1	1	1	1
NM_001140395.1	1	1	1	1	1	1	1
NM_001140396.1	1	1	1	1	1	1	1
NM_001140397.1	1	1	1	1	1	1	1
NM_001140398.1	2	1	1	2	1	1	2
NM_001140399.1	1	1	1	1	1	1	2
NM_001140400.1	1	1	1	1	1	1	1
NM_001140401.1	1	1	1	1	1	1	1
NM_001140402.1	1	1	1	1	1	1	1
NM_001140403.1	1	1	1	1	2	1	2
NM_001140404.1	1	1	1	1	1	1	1
NM_001140405.2	1	2	1	1	1	1	1
NM_001140406.1	1	1	1	1	1	1	1
NM_001140407.1	1	1	1	1	1	1	1
NM_001140408.1	1	1	1	1	1	1	1
NM_001140409.1	1	1	1	1	1	1	1
NM_001140410.1	1	1	1	1	1	1	1
NM_001140411.1	1	1	1	2	1	1	2
NM_001140412.1	1	1	1	1	1	1	1
NM_001140413.1	1	1	1	1	1	1	1
NM_001140414.1	1	1	1	1	1	1	1
NM_001140415.1	1	1	1	1	1	1	1
NM_001140416.1	1	1	1	1	1	1	1
NM_001140417.1	1	2	2	2	1	1	1
NM_001140418.1	2	1	2	2	2	1	2
NM_001140419.1	1	1	1	1	1	1	1
NM_001140420.1	1	1	1	2	1	2	1
NM_001140421.1	1	1	1	1	1	1	1
NM_001140422.1	1	1	1	1	1	1	1
NM_001140423.1	1	1	1	1	1	1	2
NM_001140424.1	1	1	1	1	1	1	1
NM_001140425.1	1	2	1	1	1	2	1
NM_001140426.1	1	1	1	1	1	1	1
NM_001140427.1	1	1	1	1	1	1	1
NM_001140428.1	1	1	1	1	1	1	1
NM_001140429.1	1	1	1	2	1	1	2
NM_001140430.1	1	1	1	1	2	1	1
NM_001140431.1	1	1	1	1	1	1	1
NM_001140432.1	1	1	1	1	1	1	1
NM_001140433.1	1	1	1	1	1	1	1
NM_001140434.1	1	1	1	1	1	1	1
NM_001140435.1	1	1	1	2	1	2	1
NM_001140436.1	1	1	1	1	1	1	1
NM_001140437.1	1	1	1	1	1	1	1
NM_001140438.1	1	1	1	1	1	1	1
NM_001140439.1	1	1	1	1	1	1	1
NM_001140440.1	1	1	1	1	1	1	1
NM_001140441.1	1	1	1	1	1	1	1
NM_001140442.1	1	1	1	2	1	1	1
NM_001140443.1	1	1	1	1	1	1	2
NM_001140444.1	1	1	1	1	1	1	1
NM_001140445.1	1	1	1	1	1	1	1
NM_001140446.1	1	1	1	1	1	1	1
NM_001140447.1	1	1	1	1	1	1	1
NM_001140448.2	1	2	2	1	1	1	1
NM_001140449.1	1	1	1	1	1	1	1
NM_001140450.1	2	1	1	1	1	1	2
NM_001140451.1	1	1	1	1	1	1	1
NM_001140452.1	2	1	1	2	2	1	2
NM_001140453.1	1	1	1	1	1	1	1
NM_001140454.1	1	1	1	1	1	1	1
NM_001140455.1	1	1	1	1	1	1	1
NM_001140456.1	1	1	1	1	1	1	1
NM_001140457.1	1	1	1	1	1	1	1
NM_001140459.1	1	1	1	1	1	1	2
NM_001140460.1	1	1	1	1	1	1	1
NM_001140461.1	1	1	1	1	1	1	1
NM_001140462.1	1	1	1	1	1	1	1
NM_001140463.1	1	1	1	1	1	1	1
NM_001140464.1	1	1	1	1	1	1	1
NM_001140465.1	1	1	1	1	1	1	1
NM_001140466.1	1	1	1	1	1	1	1
NM_001140467.1	1	1	1	1	1	1	1
NM_001140468.1	1	1	1	1	1	1	1
NM_001140469.1	1	2	1	1	1	1	1
NM_001140470.1	1	1	1	1	1	1	1
NM_001140471.1	1	1	1	1	1	1	1
NM_001140473.1	1	1	1	1	1	1	1
NM_001140474.1	2	1	1	1	1	1	1
NM_001140475.1	1	1	1	1	1	1	1
NM_001140476.1	1	1	1	1	1	1	1
NM_001140477.1	1	1	1	1	1	1	1
NM_001140478.1	1	1	1	1	1	1	1
NM_001140479.1	1	1	1	1	1	1	1
NM_001140480.1	1	1	1	1	1	1	1
NM_001140481.1	1	2	2	1	2	2	2
NM_001140482.1	1	1	1	1	1	1	1
NM_001140483.1	1	1	1	1	1	1	1
NM_001140484.1	1	1	0	1	1	1	1
NM_001140485.1	1	1	1	1	1	1	1
NM_001140486.1	1	1	1	1	2	1	1
NM_001140487.1	1	1	1	1	1	2	1
NM_001140488.1	1	1	1	1	1	1	1
NM_001140489.1	1	1	1	1	1	1	1
NM_001140490.1	1	1	1	1	1	1	1
NM_001140491.1	1	1	1	1	1	1	1
NM_001140492.1	1	1	1	1	1	1	1
NM_001140493.1	1	1	1	2	1	1	1
NM_001140494.1	1	1	1	1	1	1	1
NM_001140495.1	1	1	1	2	2	1	1
NM_001140496.1	1	1	1	1	1	1	1
NM_001140497.1	1	1	1	1	1	1	2
NM_001140498.1	1	1	1	1	1	1	1
NM_001140499.1	1	1	1	1	1	1	1
NM_001140500.1	1	1	1	2	1	1	1
NM_001140501.1	1	1	1	2	1	1	1
NM_001140502.1	1	1	1	1	1	1	1
NM_001140503.1	1	1	1	1	1	1	1
NM_001140504.1	1	1	1	1	1	1	1
NM_001140505.1	1	1	1	1	1	1	1
NM_001140506.1	1	1	1	1	1	1	2
NM_001140507.1	1	1	1	1	1	1	1
NM_001140508.1	1	1	1	1	1	1	1
NM_001140509.1	1	1	1	1	1	1	1
NM_001140510.1	1	1	1	1	1	1	1
NM_001140511.1	1	1	1	1	1	1	2
NM_001140512.1	1	1	1	1	1	1	1
NM_001140513.1	1	1	1	1	1	1	1
NM_001140514.1	1	1	1	1	1	1	1
NM_001140515.1	1	1	1	1	1	1	1
NM_001140516.1	1	1	1	1	1	1	1
NM_001140517.1	1	1	1	1	1	1	1
NM_001140518.1	1	1	1	1	1	1	1
NM_001140519.1	1	1	1	1	1	1	1
NM_001140520.1	1	1	1	1	1	1	1
NM_001140521.1	1	1	1	1	1	1	1
NM_001140522.1	1	1	1	1	1	1	1
NM_001140523.1	1	1	1	1	1	1	1
NM_001140524.1	1	1	1	1	1	1	1
NM_001140525.1	1	1	1	1	1	1	1
NM_001140526.1	1	1	1	1	1	1	1
NM_001140527.1	1	1	1	1	1	1	1
NM_001140528.1	1	1	1	0	1	1	1
NM_001140529.1	1	1	1	1	1	1	1
NM_001140530.1	1	1	1	1	1	1	1
NM_001140531.1	1	1	1	1	1	1	1
NM_001140532.1	1	1	1	1	1	1	1
NM_001140533.1	1	1	1	1	1	1	1
NM_001140534.1	1	1	1	1	1	1	1
NM_001140535.1	1	1	1	1	1	1	1
NM_001140536.1	1	1	1	1	1	1	1
NM_001140537.1	1	1	2	1	1	1	1
NM_001140538.1	1	1	1	1	1	1	1
NM_001140539.1	1	1	1	1	1	1	1
NM_001140540.1	1	1	1	1	1	1	3
NM_001140541.1	1	1	1	1	1	1	2
NM_001140542.1	1	1	1	1	1	1	1
NM_001140543.1	1	1	1	1	1	1	1
NM_001140544.1	1	1	1	1	1	1	1
NM_001140545.1	1	1	1	1	1	1	1
NM_001140546.1	1	1	1	2	1	1	1
NM_001140547.1	1	1	1	1	1	1	1
NM_001140548.1	1	1	1	1	1	1	2
NM_001140549.1	1	1	1	1	1	1	1
NM_001140550.1	1	1	1	1	1	1	1
NM_001140551.1	1	1	1	1	1	1	1
NM_001140552.1	1	1	1	1	1	1	1
NM_001140553.1	1	1	1	1	1	1	1
NM_001140554.1	1	1	1	1	1	1	1
NM_001140555.1	1	1	1	1	1	1	1
NM_001140556.1	1	1	1	1	1	1	1
NM_001140557.1	1	1	1	1	1	1	1
NM_001140558.1	1	1	1	2	1	1	1
NM_001140559.1	1	1	1	1	1	1	1
NM_001140560.1	1	1	1	1	1	1	1
NM_001140561.1	1	1	1	1	1	1	1
NM_001140562.1	1	1	1	1	1	2	1
NM_001140563.1	1	2	0	2	1	1	2
NM_001140564.1	1	2	1	1	1	1	2
NM_001140565.1	1	1	1	1	1	1	1
NM_001140567.1	1	1	1	1	1	1	1
NM_001140568.1	1	1	1	1	1	1	1
NM_001140569.1	1	1	1	1	1	1	2
NM_001140570.1	1	1	1	1	1	1	2
NM_001140571.1	1	1	1	1	1	1	1
NM_001140573.1	1	1	1	1	1	3	2
NM_001140574.1	1	1	2	1	1	1	2
NM_001140575.1	1	1	2	1	1	1	1
NM_001140576.1	1	1	1	1	1	1	1
NM_001140578.2	1	1	1	1	1	1	1
NM_001140579.1	1	1	1	1	1	1	1
NM_001140581.1	1	1	1	1	1	1	1
NM_001140582.1	1	1	1	1	1	1	1
NM_001140583.1	1	1	2	1	1	1	1
NM_001140584.2	1	1	1	1	1	1	1
NM_001140585.3	1	1	1	1	1	1	1
NM_001140586.2	1	1	1	1	1	1	1
NM_001140587.2	1	1	1	1	2	1	1
NM_001140590.1	1	1	1	1	1	1	2
NM_001140591.1	1	1	1	1	1	1	1
NM_001140592.1	1	1	1	1	1	1	1
NM_001140593.1	1	1	1	1	1	1	2
NM_001140594.2	2	2	1	1	1	1	1
NM_001140595.2	1	1	1	1	1	1	1
NM_001140596.1	1	1	1	1	1	1	1
NM_001140597.1	1	1	1	1	1	1	1
NM_001140598.1	1	1	1	1	1	1	1
NM_001140599.2	1	1	1	1	1	1	2
NM_001140600.1	1	1	1	1	1	1	1
NM_001140601.2	1	1	1	1	1	1	1
NM_001140602.1	1	1	1	1	1	1	1
NM_001140603.1	1	1	1	1	1	1	1
NM_001140604.2	1	1	1	1	1	1	1
NM_001140605.1	2	1	1	1	2	3	1
NM_001140606.2	2	2	2	1	1	1	1
NM_001140607.2	1	1	1	1	1	1	1
NM_001140608.2	1	1	1	1	1	1	1
NM_001140609.2	1	1	1	1	1	1	2
NM_001140610.2	1	1	1	1	1	1	2
NM_001140611.1	1	1	1	1	1	1	1
NM_001140612.1	1	1	1	1	1	1	1
NM_001140613.1	1	1	2	1	1	1	1
NM_001140614.1	1	1	1	1	1	1	1
NM_001140615.1	1	2	1	1	1	2	2
NM_001140616.1	1	1	1	1	1	1	1
NM_001140617.1	1	1	1	1	1	1	1
NM_001140618.1	1	1	1	1	1	1	1
NM_001140619.1	1	1	1	1	1	1	1
NM_001140620.2	1	1	1	1	1	1	1
NM_001140621.2	1	1	1	1	1	1	1
NM_001140623.1	1	1	1	1	1	1	1
NM_001140624.1	1	1	2	1	1	1	0
NM_001140625.1	1	1	1	1	1	1	2
NM_001140626.1	1	1	1	1	1	1	1
NM_001140627.3	1	1	1	1	1	1	1
NM_001140628.1	1	1	1	1	1	1	1
NM_001140629.1	1	1	1	1	1	1	1
NM_001140630.2	2	2	2	1	1	2	2
NM_001140631.1	1	1	1	1	1	1	1
NM_001140632.1	1	1	1	1	1	1	1
NM_001140633.2	1	1	1	1	1	1	2
NM_001140634.1	1	1	1	1	1	1	1
NM_001140635.1	1	1	1	1	1	1	1
NM_001140636.1	1	2	1	2	2	1	1
NM_001140637.2	1	1	1	1	1	1	1
NM_001140638.1	1	1	1	1	1	1	1
NM_001140639.2	1	1	1	1	1	1	1
NM_001140640.1	1	1	1	2	1	1	2
NM_001140641.1	1	1	1	1	1	1	1
NM_001140642.1	1	1	1	1	1	1	1
NM_001140643.2	1	1	1	1	1	1	2
NM_001140644.2	1	1	1	1	1	1	2
NM_001140645.2	1	1	1	1	1	1	1
NM_001140647.1	1	1	1	1	1	1	1
NM_001140648.1	1	1	1	1	1	1	1
NM_001140649.1	1	1	1	1	1	1	1
NM_001140650.2	1	1	1	1	1	1	1
NM_001140651.1	1	2	2	1	1	1	1
NM_001140652.2	1	1	1	1	1	1	1
NM_001140653.1	1	1	1	1	1	1	1
NM_001140654.2	1	1	1	1	1	1	1
NM_001140655.1	1	1	1	1	1	1	2
NM_001140656.1	1	2	1	1	1	2	1
NM_001140657.2	1	1	1	1	1	1	1
NM_001140659.2	1	1	1	1	1	1	1
NM_001140660.1	1	1	1	1	1	1	1
NM_001140661.1	1	1	1	1	1	1	1
NM_001140662.1	1	1	1	1	1	1	1
NM_001140663.1	1	1	1	1	1	1	1
NM_001140664.1	1	1	1	1	1	1	1
NM_001140665.1	2	2	2	1	1	1	1
NM_001140666.1	1	1	1	1	1	1	1
NM_001140667.1	1	1	2	1	1	1	1
NM_001140668.1	1	1	1	1	1	1	1
NM_001140669.1	1	1	1	1	1	1	2
NM_001140670.1	1	1	1	1	1	1	1
NM_001140671.1	1	1	1	1	1	1	1
NM_001140672.1	1	1	1	1	1	1	1
NM_001140674.1	1	1	1	1	1	1	1
NM_001140675.1	1	1	1	1	1	1	2
NM_001140676.1	1	1	1	1	1	1	1
NM_001140677.1	1	1	1	1	1	1	1
NM_001140678.1	1	1	1	1	1	1	1
NM_001140679.2	1	1	1	1	1	1	1
NM_001140680.2	1	1	1	1	1	1	1
NM_001140681.3	1	1	2	1	1	1	1
NM_001140682.2	1	1	1	1	1	1	1
NM_001140683.2	1	1	1	1	1	1	1
NM_001140684.2	1	1	1	1	1	1	1
NM_001140685.1	1	1	1	1	1	1	2
NM_001140686.2	1	1	1	1	1	1	1
NM_001140687.1	1	2	1	2	1	1	1
NM_001140688.1	1	1	1	1	1	1	1
NM_001140689.1	1	1	1	1	1	1	1
NM_001140690.1	1	1	1	1	1	1	1
NM_001140694.2	1	1	1	1	1	1	1
NM_001140696.1	1	1	1	1	1	1	1
NM_001140697.2	2	1	1	1	1	1	2
NM_001140698.1	1	1	1	1	1	1	1
NM_001140699.1	1	1	1	1	1	1	1
NM_001140700.2	1	1	1	1	1	1	1
NM_001140701.1	1	1	1	1	1	1	1
NM_001140703.1	2	2	1	1	1	1	2
NM_001140704.2	1	1	1	1	1	1	1
NM_001140705.1	1	1	1	1	1	1	1
NM_001140706.1	1	1	1	1	1	1	1
NM_001140707.1	1	1	1	1	1	1	1
NM_001140708.2	1	1	1	1	1	1	1
NM_001140710.2	1	1	1	1	1	1	1
NM_001140711.1	1	1	1	1	1	1	1
NM_001140712.1	1	1	1	1	1	1	1
NM_001140715.1	1	1	1	1	1	1	1
NM_001140716.1	1	1	1	1	1	1	1
NM_001140717.1	1	1	1	1	1	1	1
NM_001140718.1	1	1	1	1	1	1	1
NM_001140719.1	1	1	1	1	1	1	1
NM_001140720.1	1	1	1	1	1	1	1
NM_001140721.2	1	1	1	1	1	2	1
NM_001140722.1	1	1	1	1	1	1	1
NM_001140723.2	1	1	1	1	1	1	2
NM_001140724.1	1	1	1	1	1	1	1
NM_001140725.1	1	1	1	1	1	1	1
NM_001140726.2	2	1	1	2	2	1	2
NM_001140727.2	1	1	1	1	1	1	1
NM_001140728.1	2	2	1	2	1	1	1
NM_001140730.1	1	1	1	1	1	1	1
NM_001140731.1	1	1	1	1	1	1	1
NM_001140732.1	1	1	1	1	1	1	1
NM_001140733.1	0	1	1	1	1	1	1
NM_001140734.2	1	1	1	1	1	1	1
NM_001140737.1	1	1	1	1	1	1	1
NM_001140738.1	1	1	1	1	1	1	1
NM_001140739.1	1	1	1	1	1	1	1
NM_001140740.1	1	1	1	1	1	1	1
NM_001140741.1	1	2	1	0	1	1	1
NM_001140743.1	1	1	1	1	1	1	1
NM_001140745.1	1	1	1	1	1	1	1
NM_001140746.1	1	1	1	1	1	1	1
NM_001140747.1	1	1	1	1	1	1	1
NM_001140748.1	2	2	2	2	1	1	1
NM_001140749.1	1	1	1	1	1	1	1
NM_001140751.1	1	1	1	1	1	1	1
NM_001140752.2	1	1	1	1	1	1	1
NM_001140753.1	1	1	1	1	1	1	1
NM_001140755.1	1	1	1	1	1	1	1
NM_001140756.1	1	1	1	1	1	1	1
NM_001140757.1	2	1	1	5	2	1	1
NM_001140758.1	1	2	1	2	1	2	1
NM_001140759.1	1	1	1	1	1	1	1
NM_001140761.1	1	1	1	1	1	1	1
NM_001140762.2	1	1	1	1	1	1	1
NM_001140763.1	1	1	1	1	1	1	1
NM_001140764.1	1	1	1	1	2	2	1
NM_001140765.1	1	1	1	1	1	1	1
NM_001140768.1	1	1	1	1	1	1	1
NM_001140769.2	1	1	1	1	1	1	1
NM_001140770.1	1	1	1	1	1	1	1
NM_001140771.1	1	1	1	1	1	1	1
NM_001140772.1	0	0	1	1	1	2	0
NM_001140773.3	1	1	1	1	1	1	1
NM_001140774.1	1	1	1	1	1	1	1
NM_001140775.1	1	1	1	1	1	1	1
NM_001140777.1	1	1	1	1	1	1	5
NM_001140778.1	1	1	1	1	1	1	1
NM_001140779.2	1	1	1	1	1	1	1
NM_001140780.1	1	1	1	1	1	1	1
NM_001140782.1	1	1	1	1	1	1	1
NM_001140784.1	1	1	1	1	1	1	1
NM_001140785.2	1	1	1	1	1	1	1
NM_001140786.2	1	2	1	2	1	1	1
NM_001140787.1	2	2	2	2	2	2	2
NM_001140788.1	1	1	1	1	1	1	2
NM_001140789.2	2	2	1	4	1	1	1
NM_001140791.1	1	1	1	1	1	1	1
NM_001140792.1	1	1	1	1	1	1	1
NM_001140793.1	1	1	1	1	1	1	1
NM_001140794.1	1	1	1	1	1	1	1
NM_001140795.1	1	1	1	1	1	1	1
NM_001140797.1	1	1	1	1	1	1	2
NM_001140798.1	1	1	1	1	1	1	2
NM_001140799.2	1	1	1	1	1	1	1
NM_001140800.1	1	1	1	1	1	1	1
NM_001140801.3	1	1	1	1	1	1	1
NM_001140802.2	1	1	2	1	1	1	1
NM_001140803.2	1	1	1	1	1	1	1
NM_001140804.1	1	1	1	1	1	1	2
NM_001140805.2	1	1	1	1	1	1	1
NM_001140806.3	1	1	1	1	1	1	2
NM_001140807.1	1	1	1	1	1	1	1
NM_001140808.1	1	1	1	1	1	1	1
NM_001140809.2	1	1	1	2	2	1	2
NM_001140810.1	1	1	1	1	1	1	1
NM_001140811.1	1	1	1	1	1	2	1
NM_001140812.1	4	1	2	1	1	1	1
NM_001140813.1	1	1	1	1	1	1	1
NM_001140814.2	1	1	1	1	1	1	1
NM_001140815.1	1	1	2	1	1	1	1
NM_001140816.1	1	1	1	1	1	1	1
NM_001140817.2	2	1	1	1	1	1	1
NM_001140819.2	1	1	2	2	1	1	2
NM_001140820.2	1	1	1	1	1	1	1
NM_001140821.1	2	1	1	2	1	2	2
NM_001140822.1	1	1	1	1	1	1	1
NM_001140823.2	1	1	1	1	1	1	2
NM_001140824.1	1	1	1	1	1	1	1
NM_001140825.1	1	1	1	1	1	1	1
NM_001140826.1	1	1	1	1	1	1	1
NM_001140828.1	1	1	1	1	1	1	1
NM_001140829.1	1	1	1	1	1	1	1
NM_001140830.2	1	1	1	1	1	1	1
NM_001140831.1	2	2	2	2	1	1	1
NM_001140832.2	1	1	1	1	1	1	1
NM_001140833.1	1	1	1	1	1	1	1
NM_001140834.1	1	1	1	1	1	1	1
NM_001140835.2	1	1	1	1	1	1	2
NM_001140836.2	1	1	1	1	1	1	1
NM_001140837.1	1	2	2	1	1	1	1
NM_001140838.1	1	2	1	1	1	1	1
NM_001140839.1	2	1	1	1	1	1	1
NM_001140840.1	1	1	1	1	1	1	1
NM_001140841.2	1	1	1	1	1	1	1
NM_001140842.1	1	1	1	1	1	1	1
NM_001140843.1	1	1	1	1	1	1	1
NM_001140844.1	1	1	2	2	1	1	1
NM_001140845.2	1	1	1	1	1	1	1
NM_001140847.1	1	1	1	1	1	1	1
NM_001140848.1	1	1	1	1	1	1	1
NM_001140849.1	2	2	2	2	1	1	2
NM_001140850.1	1	1	1	1	1	1	1
NM_001140851.1	1	1	1	1	1	1	1
NM_001140852.1	1	1	1	1	1	1	1
NM_001140853.2	2	1	1	2	1	1	2
NM_001140854.1	1	1	1	1	1	1	1
NM_001140855.1	1	1	1	1	1	1	1
NM_001140856.1	1	1	1	1	1	1	1
NM_001140857.1	1	1	2	2	1	1	1
NM_001140858.2	1	1	1	1	1	1	1
NM_001140859.2	0	1	0	1	2	1	3
NM_001140860.2	2	2	1	1	2	1	1
NM_001140861.2	1	1	1	1	1	1	1
NM_001140862.1	2	2	1	1	1	1	2
NM_001140863.1	1	1	1	1	1	1	1
NM_001140864.1	1	1	1	1	1	1	1
NM_001140865.2	1	1	1	1	1	1	1
NM_001140866.2	1	1	1	1	1	1	1
NM_001140867.1	1	1	1	1	1	1	1
NM_001140868.1	1	1	1	1	1	1	1
NM_001140869.1	1	1	1	1	1	1	2
NM_001140870.2	1	1	1	1	1	1	1
NM_001140871.1	1	1	1	1	1	1	1
NM_001140872.2	1	1	1	1	1	1	1
NM_001140873.2	1	1	1	1	1	1	1
NM_001140874.1	1	1	1	1	1	1	1
NM_001140875.1	1	1	1	1	2	2	1
NM_001140876.1	1	2	1	1	2	1	1
NM_001140878.1	1	1	1	1	1	1	1
NM_001140879.1	1	1	1	1	1	1	1
NM_001140880.2	1	2	2	1	1	1	1
NM_001140882.1	1	1	1	1	1	1	1
NM_001140883.1	1	1	1	1	1	1	1
NM_001140884.1	1	1	1	1	1	1	1
NM_001140885.2	1	1	1	1	1	1	1
NM_001140886.1	1	1	1	1	1	2	1
NM_001140887.1	1	1	1	1	1	1	1
NM_001140888.1	1	1	1	1	1	1	1
NM_001140889.2	1	1	1	1	1	1	1
NM_001140890.1	1	1	1	1	1	1	1
NM_001140891.1	1	1	1	2	1	1	1
NM_001140892.2	1	1	1	1	1	1	1
NM_001140893.1	1	1	1	1	1	1	1
NM_001140894.1	1	1	1	1	1	1	1
NM_001140895.2	1	4	1	2	1	1	1
NM_001140896.1	2	2	2	1	1	1	1
NM_001140897.1	1	1	1	1	2	1	3
NM_001140898.1	1	1	1	1	1	1	1
NM_001140899.1	1	1	1	1	1	1	1
NM_001140900.1	1	2	2	1	1	1	1
NM_001140901.2	1	1	1	1	1	1	1
NM_001140902.1	1	1	1	1	1	1	1
NM_001140903.1	1	1	1	1	1	1	2
NM_001140904.1	1	2	2	2	2	1	1
NM_001140906.2	0	1	1	1	1	1	1
NM_001140907.2	1	1	1	1	1	1	1
NM_001140908.1	1	1	1	1	1	1	1
NM_001140909.1	1	1	1	1	1	1	1
NM_001140910.1	1	1	1	1	1	1	1
NM_001140911.1	1	1	1	1	1	1	2
NM_001140912.2	1	1	1	1	1	1	1
NM_001140913.1	1	1	1	1	1	1	1
NM_001140914.2	1	1	1	1	1	1	1
NM_001140915.1	1	1	1	1	1	1	1
NM_001140916.1	1	2	1	1	1	1	1
NM_001140917.1	1	1	1	1	1	1	1
NM_001140918.2	1	1	1	1	1	1	1
NM_001140919.1	1	1	1	1	1	1	1
NM_001140920.3	1	1	1	1	1	1	1
NM_001140921.2	1	1	1	1	1	1	2
NM_001140922.1	1	1	1	1	1	1	1
NM_001140923.1	1	1	1	1	1	1	1
NM_001140924.1	1	1	1	2	1	1	2
NM_001140925.2	1	1	1	1	1	1	2
NM_001140926.1	1	1	1	1	1	1	1
NM_001140927.2	1	1	1	1	1	1	1
NM_001140928.1	1	1	1	1	1	1	1
NM_001140930.1	1	1	1	1	1	1	1
NM_001140931.1	1	2	1	2	2	1	1
NM_001140932.1	1	1	1	1	1	1	1
NM_001140934.1	1	1	1	1	1	1	1
NM_001140935.1	1	1	1	1	1	1	1
NM_001140936.1	1	1	1	1	1	1	1
NM_001140937.2	1	1	1	1	1	1	1
NM_001140938.1	1	1	1	1	1	2	1
NM_001140939.1	1	1	1	1	1	2	1
NM_001140940.1	1	1	1	2	2	1	1
NM_001140942.2	1	1	1	1	1	1	2
NM_001140943.2	1	1	1	1	1	1	1
NM_001140944.1	1	1	2	2	1	1	1
NM_001140945.1	1	2	0	2	2	1	2
NM_001140946.1	1	1	1	1	1	1	1
NM_001140948.1	1	1	1	1	1	1	1
NM_001140949.1	1	1	1	1	1	1	1
NM_001140950.2	1	1	1	1	1	1	1
NM_001140951.1	1	1	1	1	1	1	1
NM_001140952.1	1	1	1	1	1	1	1
NM_001140953.1	1	1	1	1	1	1	1
NM_001140954.1	2	1	1	2	1	1	2
NM_001140955.1	1	1	1	1	1	1	1
NM_001140956.2	1	1	1	1	1	1	2
NM_001140957.1	1	1	1	1	1	1	1
NM_001140958.1	1	1	1	1	1	1	1
NM_001140959.1	1	1	1	1	1	1	1
NM_001140960.1	1	1	1	1	1	1	1
NM_001140961.1	1	1	1	1	1	1	1
NM_001140963.3	1	1	1	1	1	1	1
NM_001140965.1	1	1	1	1	1	1	1
NM_001140966.1	1	1	1	1	1	1	1
NM_001140967.1	1	1	1	2	1	1	2
NM_001140968.1	1	1	1	1	2	1	1
NM_001140969.1	1	1	1	1	1	1	1
NM_001140970.1	1	1	0	2	1	1	1
NM_001140971.2	1	1	1	1	1	1	1
NM_001140972.1	1	1	1	1	1	1	1
NM_001140973.2	1	1	1	1	1	1	1
NM_001140974.1	1	1	1	1	1	1	1
NM_001140975.1	1	1	1	1	1	1	1
NM_001140976.1	1	1	1	1	1	1	2
NM_001140977.1	1	1	1	1	1	1	0
NM_001140978.1	1	2	2	2	1	1	2
NM_001140980.2	1	1	1	1	1	1	1
NM_001140982.1	1	1	1	1	1	1	1
NM_001140983.1	1	1	1	1	0	1	1
NM_001140984.1	1	1	1	1	1	1	1
NM_001140985.1	1	1	1	1	1	1	1
NM_001140986.1	1	1	2	1	2	1	1
NM_001140987.1	1	1	1	1	2	1	1
NM_001140988.1	1	2	1	1	2	1	1
NM_001140989.2	1	1	1	1	1	1	1
NM_001140990.1	1	1	1	1	1	1	2
NM_001140991.2	1	2	2	1	2	1	1
NM_001140992.1	1	1	1	2	1	1	2
NM_001140994.2	1	2	1	1	1	1	2
NM_001140995.2	1	1	1	1	1	1	1
NM_001140996.2	1	1	1	3	2	1	1
NM_001140997.1	1	1	1	1	1	1	1
NM_001140998.1	1	1	1	1	1	1	1
NM_001140999.2	0	1	0	1	0	1	1
NM_001141000.2	1	1	2	1	1	1	1
NM_001141001.1	1	1	1	1	1	1	1
NM_001141002.1	1	1	1	1	1	1	1
NM_001141004.1	1	2	1	1	1	1	1
NM_001141005.2	1	1	1	1	1	1	1
NM_001141006.1	1	1	1	1	1	1	1
NM_001141007.1	1	1	1	1	1	1	2
NM_001141008.2	1	1	1	1	1	1	1
NM_001141009.1	1	1	1	1	1	1	1
NM_001141010.1	1	1	1	1	1	1	2
NM_001141011.1	0	1	1	2	1	1	1
NM_001141012.1	1	1	1	1	1	1	1
NM_001141013.1	1	1	1	1	1	1	2
NM_001141015.1	1	1	1	1	1	1	2
NM_001141016.1	1	1	0	0	1	1	2
NM_001141017.2	1	1	0	1	1	1	1
NM_001141018.1	1	1	1	1	1	1	1
NM_001141019.1	1	1	1	1	1	1	1
NM_001141020.1	1	1	1	1	1	1	2
NM_001141021.2	1	1	1	1	1	1	1
NM_001141022.1	1	1	1	1	1	1	2
NM_001141023.2	1	1	1	1	1	1	1
NM_001141024.1	1	1	1	1	1	1	2
NM_001141025.1	1	1	1	1	1	1	1
NM_001141026.2	1	1	1	1	1	1	1
NM_001141027.1	1	1	1	1	1	1	1
NM_001141028.1	1	1	2	1	1	1	1
NM_001141030.2	1	1	1	1	1	1	1
NM_001141031.2	1	1	1	1	1	1	1
NM_001141032.1	1	1	1	1	1	1	2
NM_001141033.2	1	1	1	1	1	1	1
NM_001141034.1	1	1	1	1	1	1	1
NM_001141035.1	1	1	1	1	2	2	2
NM_001141036.1	1	2	2	2	1	1	1
NM_001141037.1	2	1	1	1	1	2	1
NM_001141038.1	1	1	1	1	1	1	1
NM_001141039.1	1	1	1	1	1	1	1
NM_001141040.1	1	1	1	1	1	1	1
NM_001141041.1	1	1	1	1	1	1	1
NM_001141042.1	1	1	1	2	1	1	1
NM_001141043.1	2	2	1	1	2	1	2
NM_001141044.1	1	1	1	1	1	1	1
NM_001141045.1	1	1	1	1	1	1	1
NM_001141046.2	1	1	1	1	1	1	1
NM_001141047.1	1	1	1	1	1	1	1
NM_001141048.1	1	2	1	1	1	2	1
NM_001141049.1	1	1	1	1	1	1	1
NM_001141050.1	1	1	1	1	1	1	1
NM_001141051.1	1	1	1	1	1	1	2
NM_001141052.2	1	1	1	1	1	1	1
NM_001141053.1	1	1	1	1	1	1	1
NM_001141054.1	1	1	1	1	1	1	1
NM_001141055.1	2	2	2	2	2	2	1
NM_001141056.1	1	1	1	1	1	1	2
NM_001141058.2	1	0	0	1	1	2	2
NM_001141059.1	1	1	1	1	1	1	1
NM_001141060.2	1	2	2	2	1	1	2
NM_001141061.1	1	1	1	1	1	1	1
NM_001141062.1	1	1	1	1	1	1	1
NM_001141063.2	2	2	2	2	2	2	2
NM_001141064.1	1	1	1	1	1	1	1
NM_001141065.2	1	1	1	1	1	1	1
NM_001141066.1	1	1	1	1	1	1	1
NM_001141067.2	1	1	1	1	1	1	2
NM_001141068.1	1	1	1	1	1	1	1
NM_001141069.2	1	1	1	1	1	1	1
NM_001141070.1	1	1	1	2	1	1	1
NM_001141071.1	1	1	1	1	1	1	1
NM_001141072.1	1	1	1	1	1	1	1
NM_001141073.2	1	2	1	2	1	1	2
NM_001141074.1	1	1	1	1	1	1	1
NM_001141075.1	1	1	1	1	1	1	1
NM_001141077.1	1	1	1	1	1	1	1
NM_001141078.1	2	1	2	2	1	1	1
NM_001141080.1	1	1	1	1	1	1	1
NM_001141081.2	1	1	1	1	1	1	1
NM_001141082.1	1	1	1	1	1	1	1
NM_001141083.1	1	1	1	1	1	1	1
NM_001141084.1	1	1	1	1	1	1	1
NM_001141085.1	1	1	1	4	1	1	1
NM_001141086.1	1	1	1	1	1	1	1
NM_001141087.1	1	1	1	1	1	1	1
NM_001141089.1	1	0	1	1	1	1	1
NM_001141090.1	1	1	1	1	1	1	1
NM_001141091.2	1	1	1	1	1	1	1
NM_001141092.1	1	1	1	1	1	1	1
NM_001141093.1	1	2	1	2	1	3	1
NM_001141094.1	1	1	1	1	1	1	2
NM_001141095.1	1	2	1	1	1	1	1
NM_001141096.1	1	1	1	1	1	1	1
NM_001141097.1	1	1	1	1	1	1	1
NM_001141098.3	2	1	1	1	1	1	1
NM_001141099.1	1	1	1	1	1	1	1
NM_001141100.1	1	1	1	1	1	1	2
NM_001141101.1	1	1	1	1	1	1	1
NM_001141103.2	1	1	1	1	1	1	1
NM_001141104.2	1	1	1	1	1	1	1
NM_001141105.1	1	1	1	1	1	1	1
NM_001141106.2	1	1	1	1	1	1	1
NM_001141108.1	1	1	1	1	1	1	1
NM_001141109.2	1	1	1	1	1	1	1
NM_001141110.1	1	1	1	1	1	1	1
NM_001141111.1	1	1	1	1	1	1	3
NM_001141112.1	1	1	1	2	1	1	1
NM_001141113.1	1	1	1	1	1	1	1
NM_001141114.1	1	1	1	1	1	1	1
NM_001141116.2	1	1	0	2	1	1	1
NM_001141117.1	2	2	1	1	1	1	1
NM_001141118.1	1	1	1	1	1	1	1
NM_001141119.2	1	1	1	1	1	1	1
NM_001141120.1	1	1	1	1	1	1	1
NM_001141122.3	1	1	1	1	1	1	1
NM_001141124.2	1	1	1	1	1	1	1
NM_001141125.2	1	1	1	1	1	1	0
NM_001141126.1	1	1	1	1	1	1	1
NM_001141127.2	1	1	1	1	1	1	1
NM_001141128.1	1	1	1	1	1	1	1
NM_001141129.1	1	1	1	1	1	1	1
NM_001141130.1	1	1	1	1	1	1	1
NM_001141131.1	1	1	1	1	1	1	1
NM_001141133.1	1	1	1	1	1	1	1
NM_001141134.1	1	1	1	1	1	1	1
NM_001141135.1	1	1	1	1	1	1	2
NM_001141136.1	1	1	1	1	1	1	1
NM_001141137.1	1	1	1	1	1	1	1
NM_001141138.2	1	2	2	1	1	1	1
NM_001141139.1	1	1	1	1	1	1	1
NM_001141140.1	1	1	1	1	1	1	2
NM_001141141.1	1	1	1	1	1	1	1
NM_001141142.2	1	1	1	1	1	1	1
NM_001141143.2	1	1	1	1	1	1	1
NM_001141145.2	0	1	1	0	1	1	1
NM_001141146.2	1	1	1	1	1	1	1
NM_001141147.1	1	1	1	1	1	1	1
NM_001141148.1	1	1	1	1	1	1	1
NM_001141149.1	1	1	1	1	1	1	1
NM_001141150.1	2	1	1	1	1	1	2
NM_001141151.2	1	1	1	1	1	1	1
NM_001141152.1	1	1	1	1	1	1	1
NM_001141153.1	1	1	1	1	1	1	1
NM_001141154.1	1	1	1	1	1	1	1
NM_001141155.2	1	1	1	1	1	1	1
NM_001141156.1	1	1	1	1	1	1	1
NM_001141157.2	1	1	1	1	1	1	1
NM_001141158.2	1	1	1	1	1	1	1
NM_001141159.2	1	1	2	2	1	1	1
NM_001141160.1	1	1	1	1	1	1	1
NM_001141161.1	1	1	1	1	1	1	2
NM_001141162.2	1	1	1	1	1	1	1
NM_001141163.1	1	3	1	1	1	1	1
NM_001141164.1	1	1	1	1	1	1	1
NM_001141166.1	1	1	1	1	1	1	1
NM_001141167.1	1	1	1	1	1	1	1
NM_001141168.2	1	1	1	1	1	1	2
NM_001141169.2	1	1	1	2	1	1	1
NM_001141170.1	1	1	1	1	1	1	1
NM_001141171.1	1	1	1	1	1	1	2
NM_001141172.1	1	1	1	1	1	1	1
NM_001141173.1	1	1	1	2	1	1	2
NM_001141174.1	1	1	1	1	1	1	1
NM_001141176.1	2	1	1	2	1	1	3
NM_001141177.1	2	2	2	1	1	1	1
NM_001141178.1	1	1	1	1	1	1	1
NM_001141179.1	1	1	1	1	1	1	1
NM_001141180.1	1	1	1	1	1	1	1
NM_001141181.2	1	1	1	1	1	1	1
NM_001141182.1	1	1	1	1	1	1	1
NM_001141183.1	1	1	2	1	1	1	1
NM_001141184.1	1	1	1	1	1	1	1
NM_001141185.1	1	1	1	1	1	1	1
NM_001141186.1	2	2	1	2	2	2	2
NM_001141187.1	1	1	1	1	1	1	1
NM_001141188.1	1	1	1	1	1	1	1
NM_001141189.2	1	1	1	1	1	1	1
NM_001141190.2	1	1	1	1	1	1	1
NM_001141191.1	1	1	1	1	1	1	1
NM_001141192.2	1	1	1	1	1	1	1
NM_001141193.2	1	1	1	1	1	1	1
NM_001141194.1	1	1	1	1	1	1	1
NM_001141196.2	1	1	1	1	1	1	1
NM_001141197.2	1	1	1	1	1	1	1
NM_001141199.1	1	2	1	1	1	1	1
NM_001141201.2	1	1	1	1	1	1	1
NM_001141202.1	1	1	1	1	1	1	1
NM_001141203.1	3	2	1	1	2	2	2
NM_001141204.1	1	1	1	1	1	1	1
NM_001141205.1	1	1	1	1	1	1	2
NM_001141206.1	1	1	1	1	1	1	1
NM_001141207.3	1	1	1	1	1	1	1
NM_001141208.1	1	1	1	1	1	1	1
NM_001141209.1	1	1	1	1	1	2	1
NM_001141210.1	2	1	1	1	1	2	2
NM_001141211.2	1	1	1	1	1	1	1
NM_001141212.1	1	1	1	1	1	1	1
NM_001141213.1	1	1	1	1	1	1	1
NM_001141214.1	1	1	1	1	1	1	2
NM_001141215.1	1	1	1	1	1	1	1
NM_001141216.2	1	1	1	1	1	1	1
NM_001141217.1	1	1	1	1	1	1	1
NM_001141219.1	1	1	1	1	1	1	1
NM_001141220.2	1	1	1	1	1	1	1
NM_001141221.2	1	1	1	1	1	1	1
NM_001141222.1	1	1	1	1	1	2	1
NM_001141223.1	1	1	1	1	1	1	1
NM_001141224.1	1	1	1	1	1	1	1
NM_001141225.1	1	1	1	1	1	1	1
NM_001141226.1	1	1	1	1	1	1	1
NM_001141227.1	1	1	1	1	1	1	1
NM_001141228.1	1	1	1	2	1	1	1
NM_001141229.2	1	1	1	1	1	1	2
NM_001141230.2	1	1	1	2	1	1	1
NM_001141231.2	1	1	1	1	1	1	1
NM_001141232.1	1	1	1	1	1	1	1
NM_001141233.1	1	1	1	1	1	1	1
NM_001141234.1	1	1	2	1	1	1	2
NM_001141235.1	1	1	1	1	1	2	1
NM_001141236.1	1	1	1	1	1	1	1
NM_001141237.1	1	1	1	1	1	1	1
NM_001141238.1	1	1	1	1	1	1	1
NM_001141239.1	1	1	1	1	1	1	1
NM_001141240.1	2	1	1	2	1	2	1
NM_001141241.1	1	1	1	1	1	1	1
NM_001141242.1	1	1	1	1	1	1	1
NM_001141243.1	1	1	1	1	1	1	1
NM_001141244.1	1	1	1	1	1	1	1
NM_001141245.1	2	1	1	1	1	1	1
NM_001141246.2	1	1	1	1	1	1	1
NM_001141247.1	1	1	1	1	1	1	1
NM_001141248.1	1	1	1	1	1	1	1
NM_001141249.1	2	3	1	2	1	1	1
NM_001141250.2	1	1	1	1	1	1	1
NM_001141251.1	1	1	1	1	1	1	1
NM_001141252.2	1	1	2	1	1	1	1
NM_001141253.2	1	1	1	1	1	1	1
NM_001141254.1	1	1	1	1	1	1	1
NM_001141255.1	1	1	1	1	1	1	1
NM_001141256.1	3	1	0	1	1	1	2
NM_001141258.1	1	1	1	2	2	1	2
NM_001141259.1	1	1	1	1	1	1	1
NM_001141260.1	1	2	1	1	1	1	2
NM_001141261.1	1	1	1	1	1	1	2
NM_001141262.1	1	1	0	1	1	2	1
NM_001141263.1	1	1	1	1	1	1	1
NM_001141264.1	1	1	1	1	1	1	1
NM_001141265.1	1	1	1	1	1	1	1
NM_001141267.3	2	1	1	2	1	1	1
NM_001141270.1	1	1	1	1	1	1	1
NM_001141271.1	1	1	1	1	1	1	1
NM_001141272.1	1	1	1	1	1	1	1
NM_001141273.2	1	1	1	1	1	1	1
NM_001141274.2	1	1	1	1	1	1	1
NM_001141275.1	1	1	1	1	1	1	1
NM_001141276.1	1	1	1	1	1	1	1
NM_001141277.2	1	1	1	1	1	1	0
NM_001141278.2	1	1	1	1	1	1	1
NM_001141279.1	1	2	0	1	2	1	1
NM_001141280.1	1	1	1	1	1	1	1
NM_001141281.1	1	1	1	1	1	1	1
NM_001141282.3	1	1	1	1	1	1	1
NM_001141283.2	1	1	1	1	1	1	1
NM_001141284.2	1	1	1	1	1	1	1
NM_001141285.1	1	1	1	1	1	1	1
NM_001141286.1	1	1	0	1	1	1	1
NM_001141287.1	1	1	1	1	1	1	1
NM_001141288.3	1	1	1	1	1	2	1
NM_001141289.1	2	1	1	2	1	2	1
NM_001141290.1	1	1	1	1	1	1	1
NM_001141291.1	1	1	1	1	1	1	1
NM_001141292.3	1	1	1	1	1	1	1
NM_001141293.2	1	1	1	1	1	1	1
NM_001141294.1	1	1	1	1	1	1	1
NM_001141295.1	1	1	1	1	1	1	1
NM_001141297.1	1	1	1	1	1	1	1
NM_001141298.2	1	1	1	1	1	1	1
NM_001141299.2	1	1	1	1	1	1	1
NM_001141300.1	1	1	1	1	1	1	1
NM_001141301.1	1	1	1	1	1	2	2
NM_001141302.1	1	1	1	1	1	1	1
NM_001141303.1	1	1	1	1	1	1	1
NM_001141304.1	1	1	1	1	1	2	1
NM_001141306.1	1	1	1	1	1	1	1
NM_001141307.1	1	1	1	2	1	1	2
NM_001141308.1	1	1	1	1	1	1	1
NM_001141309.1	1	1	1	1	1	1	1
NM_001141311.1	1	1	1	1	1	1	1
NM_001141313.1	1	1	1	1	1	1	1
NM_001141314.1	1	1	1	1	1	1	1
NM_001141315.2	1	1	1	1	1	1	2
NM_001141316.2	1	1	1	1	1	1	1
NM_001141317.2	1	1	1	2	2	1	1
NM_001141318.2	1	1	1	1	1	1	1
NM_001141319.2	1	1	1	1	1	1	2
NM_001141320.2	1	1	1	1	1	1	3
NM_001141321.2	1	1	2	2	1	1	1
NM_001141322.1	1	2	1	1	1	1	1
NM_001141323.2	1	1	1	1	1	1	1
NM_001141324.2	1	1	1	1	1	1	2
NM_001141325.1	1	1	1	1	1	1	1
NM_001141326.2	1	1	1	1	1	1	1
NM_001141327.3	1	1	1	1	1	1	1
NM_001141328.3	1	1	1	1	1	1	1
NM_001141329.2	2	1	0	1	1	1	2
NM_001141330.1	1	1	1	1	1	1	1
NM_001141331.1	1	1	1	1	1	1	1
NM_001141333.2	1	1	1	1	1	1	1
NM_001141334.2	1	1	1	1	1	1	1
NM_001141335.1	1	1	1	1	1	1	1
NM_001141336.1	1	1	0	1	1	1	1
NM_001141337.1	1	2	1	1	1	1	1
NM_001141338.1	2	2	1	1	1	2	1
NM_001141339.1	1	1	2	1	1	1	2
NM_001141340.2	1	1	1	1	1	1	1
NM_001141341.1	1	1	2	1	1	1	1
NM_001141342.1	2	1	2	2	1	1	1
NM_001141343.1	1	1	1	1	1	1	1
NM_001141345.1	1	2	1	1	1	1	1
NM_001141346.2	1	1	1	1	1	1	1
NM_001141347.1	1	1	1	1	1	1	1
NM_001141350.2	1	1	1	2	1	1	3
NM_001141351.1	1	1	1	1	1	1	1
NM_001141352.1	1	1	1	1	1	1	1
NM_001141353.2	1	1	1	2	1	1	1
NM_001141354.1	1	1	1	1	1	1	1
NM_001141355.2	1	1	1	1	1	1	1
NM_001141356.1	1	1	1	0	1	1	1
NM_001141357.1	1	1	1	1	1	1	1
NM_001141358.1	1	1	1	1	1	1	1
NM_001141359.1	1	1	1	1	1	1	1
NM_001141360.2	1	1	1	1	1	1	1
NM_001141361.1	1	1	1	1	1	1	1
NM_001141362.1	1	1	1	1	1	1	1
NM_001141363.1	1	1	1	1	1	1	1
NM_001141364.1	1	1	1	1	1	1	1
NM_001141365.1	1	1	1	1	1	1	1
NM_001141366.1	1	1	1	1	1	1	1
NM_001141368.1	1	1	1	1	1	1	1
NM_001141369.2	1	1	1	1	1	1	1
NM_001141370.1	1	1	1	1	1	1	1
NM_001141371.1	1	1	1	1	1	1	1
NM_001141372.1	1	1	1	1	1	1	1
NM_001141373.1	1	1	1	1	1	1	1
NM_001141374.1	1	1	1	1	1	1	1
NM_001141375.2	1	1	1	1	1	1	1
NM_001141376.1	1	1	1	1	1	1	1
NM_001141377.1	1	1	1	1	1	1	1
NM_001141378.1	1	1	1	1	1	1	1
NM_001141379.1	1	1	1	1	1	1	2
NM_001141380.2	0	1	0	1	1	1	1
NM_001141381.2	1	1	1	1	1	1	1
NM_001141382.2	1	1	1	1	1	1	1
NM_001141383.2	1	1	1	1	1	1	1
NM_001141384.1	1	1	1	1	1	1	2
NM_001141385.1	1	1	1	1	1	1	1
NM_001141386.1	1	1	1	1	1	1	1
NM_001141387.1	1	1	1	1	1	1	1
NM_001141388.2	1	1	1	1	1	1	1
NM_001141389.1	1	2	2	1	1	1	1
NM_001141390.2	1	1	1	1	1	1	1
NM_001141391.2	1	1	1	1	1	1	2
NM_001141392.2	1	1	1	1	1	1	1
NM_001141393.1	1	1	1	1	2	4	1
NM_001141394.1	2	2	1	1	1	1	1
[truncated: 110,902 more rows]
